# Supplementary material for: Genome-Wide Identification of B-Box Family Genes and Their Potential Roles in Seed Development under Shading Conditions in Rapeseed
Source: Plants (Basel). 2024 Aug 11;13(16):2226. doi: 10.3390/plants13162226 (PMC11359083; doi:10.3390/plants13162226)
Supplement: Supplementary file 1 [file plants-13-02226-s001.zip › Supplementary Table.xlsx]

## Sheet: Table S1
Table S1 The physicochemical properties and the prediction of subcellular localization for BBX proteins.
Sequence ID	Gene ID	Length (aa)	Molecular Weight (kDa)	Theoretical pI	Instability Index	Grand Average of Hydropathicity	Predicted Subcellular Location
AtBBX1	AT5G15840	373	41.9864	6.51	53.6	-0.845	Nucleus
AtBBX2	AT5G15850	355	39.4909	6.13	52.8	-0.656	Nucleus
AtBBX3	AT3G02380	347	38.5237	5.56	53.82	-0.599	Nucleus
AtBBX4	AT2G24790	294	32.3242	6.25	45.54	-0.432	Nucleus
AtBBX5	AT5G24930	406	44.6748	6.8	38.77	-0.64	Nucleus
AtBBX6	AT5G57660	355	38.8203	6.01	44.98	-0.292	Nucleus
AtBBX7	AT3G07650	372	40.7541	5.89	63.59	-0.678	Nucleus
AtBBX8	AT5G48250	373	41.2447	5.72	51.51	-0.687	Nucleus
AtBBX9	AT4G15250	330	36.6191	5.2	48.85	-0.499	Nucleus
AtBBX10	AT3G21880	364	40.4704	5.46	55.17	-0.487	Nucleus
AtBBX11	AT2G47890	332	37.5102	5.72	56.81	-0.568	Nucleus
AtBBX12	AT2G33500	402	44.5197	6.86	45.32	-0.646	Nucleus
AtBBX13	AT1G28050	433	47.6059	5.8	44.29	-0.723	Nucleus
AtBBX14	AT1G68520	406	46.0595	5.47	51.43	-0.776	Nucleus
AtBBX15	AT1G25440	417	46.9316	5.21	61.63	-0.637	Nucleus
AtBBX16	AT1G73870	392	44.0182	4.93	53.06	-0.704	Nucleus
AtBBX17	AT1G49130	326	38.3167	6.07	58.83	-1.05	Nucleus
AtBBX18	AT2G21320	172	18.891	5.71	55.25	-0.588	Nucleus
AtBBX19	AT4G38960	226	25.1166	5.91	45.44	-0.377	Nucleus
AtBBX20	AT4G39070	242	26.7797	6.04	47.41	-0.499	Nucleus
AtBBX21	AT1G75540	331	36.6336	6.44	58.95	-0.741	Nucleus
AtBBX22	AT1G78600	319	35.0793	6.11	54.01	-0.594	Nucleus
AtBBX23	AT4G10240	162	17.859	4.98	41.48	-0.375	Nucleus
AtBBX24	AT1G06040	248	27.641	5.42	38.17	-0.526	Nucleus
AtBBX25	AT2G31380	238	26.6569	4.9	42.93	-0.498	Nucleus
AtBBX26	AT1G60250	251	28.9755	6.33	57.98	-0.521	Nucleus
AtBBX27	AT1G68190	356	40.3715	5.31	50.07	-0.512	Nucleus
AtBBX28	AT4G27310	223	24.1348	4.22	53.96	-0.863	Nucleus
AtBBX29	AT5G54470	215	23.477	4.8	62.45	-0.631	Nucleus
AtBBX30	AT4G15248	117	13.5617	8.54	73.29	-0.38	Nucleus
AtBBX31	AT3G21890	121	13.6595	6.92	71.01	-0.321	Nucleus
AtBBX32	AT3G21150	225	24.7161	8.84	34.71	-0.118	Nucleus
BraBBX1	A10p24160.2_BraZ1	368	41.9296	7.89	57.12	-0.918	Nucleus
BraBBX2a	A02p06640.2_BraZ1	317	35.4518	6.83	54.85	-0.57	Nucleus
BraBBX2b	A10p24150.2_BraZ1	337	37.9385	6.57	59.58	-0.645	Nucleus
BraBBX3a	A01p50560.2_BraZ1	321	35.7386	5.4	51.13	-0.672	Nucleus
BraBBX3b	A03p32940.2_BraZ1	228	26.2029	5.35	42.73	-0.895	Nucleus
BraBBX4	A04p20510.2_BraZ1	289	31.5566	7.99	53.42	-0.361	Nucleus
BraBBX5a	A06p43180.2_BraZ1	351	37.9622	5.57	35.8	-0.44	Nucleus
BraBBX5b	A09p06510.2_BraZ1	346	37.4508	5.77	45.35	-0.461	Nucleus
BraBBX6a	A02p12970.2_BraZ1	342	37.5921	5.49	45.6	-0.278	Nucleus
BraBBX6b	A10p15760.2_BraZ1	356	39.0557	6.08	43.99	-0.308	Nucleus
BraBBX7a	A01p47820.2_BraZ1	366	40.4506	5.79	56.8	-0.647	Nucleus
BraBBX7b	A03p35560.2_BraZ1	351	38.6215	5.57	57.9	-0.712	Nucleus
BraBBX7c	A05p46650.2_BraZ1	369	40.4694	5.58	60.14	-0.74	Nucleus
BraBBX8a	A02p45600.2_BraZ1	351	38.9612	5.48	56.08	-0.664	Nucleus
BraBBX8b	A06p46930.2_BraZ1	750	79.3067	5.65	35.24	-0.148	Nucleus
BraBBX10	A01p36470.2_BraZ1	386	43.0105	5.54	63.84	-0.529	Nucleus
BraBBX11	A05p00150.2_BraZ1	373	42.4908	8.71	57.61	-0.792	Nucleus
BraBBX13a	A07p13380.2_BraZ1	309	34.1132	5.8	42.07	-0.633	Nucleus
BraBBX13b	A08p28630.2_BraZ1	419	46.3487	5.8	57.2	-0.701	Nucleus
BraBBX13c	A09p49630.2_BraZ1	404	44.7936	7	49.71	-0.531	Nucleus
BraBBX14	A07p34190.2_BraZ1	402	45.7216	5.98	48.29	-0.733	Nucleus
BraBBX15a	A07p14530.2_BraZ1	408	46.0336	5.51	59.78	-0.685	Nucleus
BraBBX15b	A08p29660.2_BraZ1	392	43.4949	6.38	46.84	-0.762	Nucleus
BraBBX15c	A09p51060.2_BraZ1	414	46.464	5.16	57.54	-0.674	Nucleus
BraBBX17	A05p22030.2_BraZ1	314	37.0893	6.07	51.41	-1.127	Nucleus
BraBBX18	A09p70950.2_BraZ1	188	20.518	5.81	54.58	-0.452	Nucleus
BraBBX19a	A06p56810.2_BraZ1	182	20.0175	5.78	43.54	-0.581	Nucleus
BraBBX19b	A08p26540.2_BraZ1	180	19.7451	5.67	39.23	-0.574	Nucleus
BraBBX20a	A01p00290.2_BraZ1	239	26.248	5.37	47.61	-0.551	Nucleus
BraBBX20b	A08p26390.2_BraZ1	242	26.8577	5.88	48.56	-0.572	Nucleus
BraBBX21a	A02p25660.2_BraZ1	154	17.1277	8.55	58.67	-0.268	Nucleus
BraBBX21b	A07p30780.2_BraZ1	319	35.5595	6.41	63.63	-0.713	Nucleus
BraBBX21c	A07p43240.2_BraZ1	337	37.6852	6.62	60.24	-0.607	Nucleus
BraBBX22a	A02p27910.2_BraZ1	291	31.8143	5.65	55.33	-0.564	Nucleus
BraBBX22b	A07p29390.2_BraZ1	288	31.3617	6.09	47.37	-0.644	Nucleus
BraBBX22c	A07p45740.2_BraZ1	293	32.1158	5.88	54.45	-0.51	Nucleus
BraBBX23	A09p31230.2_BraZ1	159	17.3574	5.32	41.16	-0.45	Nucleus
BraBBX24a	A08p38630.2_BraZ1	241	26.8613	5.56	38.79	-0.451	Nucleus
BraBBX24b	A09p79830.2_BraZ1	234	25.9894	5.11	38.68	-0.413	Nucleus
BraBBX24c	A10p05030.2_BraZ1	560	62.2604	5.56	37.71	-0.403	Nucleus
BraBBX25a	A03p17510.2_BraZ1	159	18.2556	4.66	43.98	-0.26	Nucleus
BraBBX25b	A04p25490.2_BraZ1	239	26.678	4.83	46.18	-0.43	Nucleus
BraBBX25c	A05p14690.2_BraZ1	243	27.1867	5.37	40.89	-0.499	Nucleus
BraBBX26	A02p20390.2_BraZ1	401	45.4691	5.37	56.06	-0.692	Nucleus
BraBBX27	A07p34310.2_BraZ1	483	53.8397	5.77	44.75	-0.51	Nucleus
BraBBX28	A01p18810.2_BraZ1	230	24.8608	4.33	67.58	-0.805	Nucleus
BraBBX29a	A02p15100.2_BraZ1	201	22.0541	4.4	75.39	-0.756	Nucleus
BraBBX29b	A10p12270.2_BraZ1	182	19.664	5.43	58.42	-0.43	Nucleus
BraBBX30	A01p22690.2_BraZ1	97	11.1988	8.66	65.42	-0.53	Nucleus
BraBBX31	A01p36460.2_BraZ1	123	13.6925	6.06	60.51	-0.209	Nucleus
BraBBX32a	A03p42390.2_BraZ1	231	24.592	8.82	40.28	-0.091	Nucleus
BraBBX32b	A05p33600.2_BraZ1	221	23.6191	8.96	52.46	-0.099	Nucleus
BniBBX1	BniB08g007610.2N.1	179	20.771	7.03	46.72	-1.088	Nucleus
BniBBX2	BniB02g046900.2N.1	450	50.1616	8.61	59.07	-0.535	Nucleus
BniBBX3a	BniB07g034690.2N.1	224	25.5592	5.52	50.5	-0.844	Nucleus
BniBBX3b	BniB07g061360.2N.1	319	35.4675	5.82	51.71	-0.594	Nucleus
BniBBX4	BniB01g018460.2N.1	297	32.0781	8.26	46.65	-0.351	Nucleus
BniBBX5a	BniB02g077660.2N.1	202	21.9903	6.16	26.33	-0.678	Nucleus
BniBBX5b	BniB07g040010.2N.1	351	38.0884	5.77	41.01	-0.461	Nucleus
BniBBX6a	BniB02g037040.2N.1	350	38.3129	5.8	46.33	-0.27	Nucleus
BniBBX6b	BniB05g037170.2N.1	342	37.5111	5.76	46.3	-0.243	Nucleus
BniBBX7a	BniB01g056300.2N.1	370	40.6577	5.41	61.24	-0.746	Nucleus
BniBBX7b	BniB03g023870.2N.1	366	40.2312	5.49	59.94	-0.727	Nucleus
BniBBX7c	BniB07g058970.2N.1	365	40.2233	5.71	51.43	-0.672	Nucleus
BniBBX8a	BniB02g069440.2N.1	366	40.368	6.33	53.64	-0.657	Nucleus
BniBBX8b	BniB04g006050.2N.1	343	38.2055	5.83	51.88	-0.633	Nucleus
BniBBX10	BniB07g049590.2N.1	386	42.9433	5.52	65.1	-0.519	Nucleus
BniBBX11	BniS05187g180.2N.1	338	38.4575	6.1	58.67	-0.849	Nucleus
BniBBX13a	BniB03g017340.2N.1	418	46.3868	5.61	54.42	-0.702	Nucleus
BniBBX13b	BniB03g032930.2N.1	422	46.2628	6.62	40.87	-0.648	Nucleus
BniBBX13c	BniB04g042510.2N.1	398	44.2747	5.78	44.88	-0.593	Nucleus
BniBBX14a	BniB03g041950.2N.1	406	46.0459	5.98	47.31	-0.766	Nucleus
BniBBX14b	BniB05g065210.2N.1	157	17.8073	9.02	61.33	-0.648	Nucleus
BniBBX15a	BniB03g018320.2N.1	380	42.6698	5.33	45.96	-0.727	Nucleus
BniBBX15b	BniB03g031980.2N.1	409	45.9126	5.55	53.61	-0.638	Nucleus
BniBBX15c	BniB04g040830.2N.1	407	45.7812	5.16	52.21	-0.719	Nucleus
BniBBX17	BniB07g006760.2N.1	265	31.0531	4.85	56.65	-1.01	Nucleus
BniBBX18	BniB02g017000.2N.1	205	22.8289	6.58	47.74	-0.346	Nucleus
BniBBX19a	BniB03g015510.2N.1	183	20.1407	5.79	45.27	-0.534	Nucleus
BniBBX19b	BniB02g089450.2N.1	180	19.7151	5.62	42.8	-0.536	Nucleus
BniBBX20a	BniB03g015440.2N.1	236	25.9627	5.66	51.8	-0.544	Nucleus
BniBBX20b	BniB05g000710.2N.1	241	26.6475	5.48	46.35	-0.523	Nucleus
BniBBX21a	BniB03g054140.2N.1	320	35.7208	6.54	58.54	-0.698	Nucleus
BniBBX21b	BniB05g072040.2N.1	304	33.8298	7.11	58.58	-0.663	Nucleus
BniBBX21c	BniB06g048670.2N.1	318	35.289	5.92	58.57	-0.721	Nucleus
BniBBX22a	BniB03g058160.2N.1	292	32.0228	5.99	57.14	-0.476	Nucleus
BniBBX22b	BniB05g074500.2N.1	292	32.0416	5.9	57.72	-0.61	Nucleus
BniBBX22c	BniB06g050400.2N.1	290	31.7113	5.56	50.56	-0.529	Nucleus
BniBBX23a	BniB08g020380.2N.1	156	17.0681	4.92	41.01	-0.331	Nucleus
BniBBX23b	BniB08g052510.2N.1	100	11.2039	6.17	29.3	-0.147	Nucleus
BniBBX24a	BniB02g002680.2N.1	234	26.1475	5.62	34.84	-0.471	Nucleus
BniBBX24b	BniB03g001630.2N.1	199	22.5594	6.75	50.05	-0.547	Nucleus
BniBBX24c	BniB06g044530.2N.1	247	27.5338	5.19	39.76	-0.574	Nucleus
BniBBX25a	BniB01g012480.2N.1	240	26.7211	5	48.64	-0.45	Nucleus
BniBBX25b	BniB06g020500.2N.1	239	26.7052	5.02	46.36	-0.408	Nucleus
BniBBX25c	BniB08g019490.2N.1	90	10.1759	7.64	43.99	0.133	Nucleus
BniBBX26	BniB07g046310.2N.1	240	26.7353	6.38	53.67	-0.35	Nucleus
BniBBX27	BniB03g042140.2N.1	875	97.8342	6.12	51.89	-0.63	Nucleus
BniBBX28a	BniB02g082850.2N.1	213	22.7548	4.56	68.99	-0.735	Nucleus
BniBBX28b	BniB03g012140.2N.1	253	27.5761	4.59	60.91	-0.762	Nucleus
BniBBX28c	BniB05g010100.2N.1	233	25.0739	4.13	71.68	-0.792	Nucleus
BniBBX29a	BniB02g032970.2N.1	229	25.4266	7.88	56.28	-0.693	Nucleus
BniBBX29b	BniB05g034310.2N.1	198	21.4726	4.72	60.32	-0.798	Nucleus
BniBBX30	BniB05g020940.2N.1	97	11.378	8.86	78	-0.58	Nucleus
BniBBX31a	BniB01g041150.2N.1	122	13.7697	8.02	57.66	-0.262	Nucleus
BniBBX31b	BniB07g049580.2N.1	123	13.7848	7.51	56.08	-0.141	Nucleus
BniBBX32a	BniB01g042470.2N.1	223	23.9417	9.24	53.89	-0.028	Nucleus
BniBBX32b	BniB07g031730.2N.1	230	25.1298	8.88	45.99	-0.134	Nucleus
BolBBX1	BolC09g057360.2J	366	41.6012	7.86	58.22	-0.863	Nucleus
BolBBX2	BolC09g057350.2J	332	37.579	6.43	60.73	-0.673	Nucleus
BolBBX3a	BolC01g057040.2J	313	34.6694	5.45	51.49	-0.624	Nucleus
BolBBX3b	BolC03g036190.2J	228	25.8876	5.32	38.07	-0.867	Nucleus
BolBBX4a	BolC04g052230.2J	312	33.5586	7.52	53.07	-0.323	Nucleus
BolBBX4b	BolC04g052250.2J	128	14.5106	8.66	52.78	-0.297	Nucleus
BolBBX5a	BolC07g041270.2J	351	37.8241	5.57	38.49	-0.411	Nucleus
BolBBX5b	BolC09g006590.2J	345	37.3237	6.27	41.28	-0.492	Nucleus
BolBBX6a	BolC02g015020.2J	366	40.207	5.22	42.43	-0.246	Nucleus
BolBBX6b	BolC09g046240.2J	356	39.1868	6.32	44.2	-0.32	Nucleus
BolBBX7a	BolC01g053660.2J	367	40.5877	5.61	57.79	-0.659	Nucleus
BolBBX7b	BolC03g039130.2J	352	38.7938	5.76	57.41	-0.699	Nucleus
BolBBX7c	BolC05g058080.2J	371	40.5585	5.57	58.01	-0.718	Nucleus
BolBBX8a	BolC02g055370.2J	347	38.4856	5.57	55.67	-0.629	Nucleus
BolBBX8b	BolC07g037380.2J	359	39.542	5.97	50.76	-0.659	Nucleus
BolBBX10	BolC01g040700.2J	386	43.0315	5.64	66.78	-0.524	Nucleus
BolBBX11	BolC04g000530.2J	331	37.4485	5.84	62.08	-0.769	Nucleus
BolBBX13a	BolC03g069720.2J	416	46.0063	6.11	49.71	-0.692	Nucleus
BolBBX13b	BolC05g025690.2J	411	45.7217	7.41	48.47	-0.566	Nucleus
BolBBX13c	BolC07g017190.2J	402	44.3788	6.55	41.01	-0.605	Nucleus
BolBBX14a	BolC02g024790.2J	401	45.5143	5.34	58.79	-0.685	Nucleus
BolBBX14b	BolC03g007090.2J	251	28.3818	8.31	51.83	-0.899	Nucleus
BolBBX14c	BolC06g035660.2J	405	46.068	6.09	50.23	-0.697	Nucleus
BolBBX15a	BolC03g068340.2J	391	43.624	6.49	46.74	-0.842	Nucleus
BolBBX15b	BolC05g023960.2J	781	86.7674	5.8	55.14	-0.252	Nucleus
BolBBX15c	BolC07g018480.2J	408	45.8473	5.45	57.99	-0.701	Nucleus
BolBBX17	BolC05g034050.2J	314	36.9892	6.2	51.61	-1.099	Nucleus
BolBBX18	BolC08g049280.2J	187	20.4449	5.81	52.86	-0.481	Nucleus
BolBBX19a	BolC03g072250.2J	198	21.7647	6.07	38.4	-0.382	Nucleus
BolBBX19b	BolC07g060380.2J	179	19.651	5.78	42.15	-0.55	Nucleus
BolBBX20	BolC03g072370.2J	242	26.7586	5.57	45.36	-0.574	Nucleus
BolBBX21a	BolC02g031890.2J	303	33.4232	6.44	67.29	-0.575	Nucleus
BolBBX21b	BolC06g030760.2J	319	35.4093	6.26	63.93	-0.744	Nucleus
BolBBX21c	BolC06g046810.2J	322	35.776	7.11	61.64	-0.679	Nucleus
BolBBX22a	BolC02g034680.2J	291	31.9185	5.76	57.15	-0.583	Nucleus
BolBBX22b	BolC06g029100.2J	288	31.2505	5.71	46.93	-0.647	Nucleus
BolBBX22c	BolC06g049500.2J	308	33.937	6.26	56.88	-0.477	Nucleus
BolBBX23	BolC09g033280.2J	159	17.3094	5.46	45.91	-0.415	Nucleus
BolBBX24a	BolC08g058380.2J	234	26.0453	4.9	35.29	-0.45	Nucleus
BolBBX24b	BolC08g002150.2J	241	26.9745	5.8	41.34	-0.512	Nucleus
BolBBX25a	BolC03g018830.2J	239	26.7832	4.55	48.96	-0.238	Nucleus
BolBBX25b	BolC04g018350.2J	243	27.1346	5.1	42.57	-0.497	Nucleus
BolBBX25c	BolC04g057910.2J	242	27.0073	4.72	45.1	-0.466	Nucleus
BolBBX26a	BolC01g035730.2J	230	25.9258	5.92	55.83	-0.271	Nucleus
BolBBX26b	BolC01g035750.2J	152	17.478	8.95	74.62	-0.99	Nucleus
BolBBX27	BolC06g035840.2J	336	37.7738	6.02	50.93	-0.451	Nucleus
BolBBX28a	BolC01g022250.2J	230	24.8048	4.31	69.38	-0.746	Nucleus
BolBBX28b	BolC07g053180.2J	206	22.1039	4.36	66.36	-0.818	Nucleus
BolBBX28c	BolC08g018710.2J	242	25.7201	4.33	57.37	-0.538	Nucleus
BolBBX29a	BolC02g017720.2J	198	21.6147	4.48	70.07	-0.736	Nucleus
BolBBX29b	BolC09g041740.2J	180	19.5739	7.45	53.98	-0.596	Nucleus
BolBBX30	BolC01g026280.2J	137	16.0636	9.46	58.65	-0.666	Nucleus
BolBBX31a	BolC01g040680.2J	91	10.2047	8.83	73.61	-0.296	Nucleus
BolBBX31b	BolC05g040750.2J	136	15.0789	6.87	63.33	-0.438	Nucleus
BolBBX32a	BolC05g041760.2J	223	23.7624	9.11	53.98	-0.074	Nucleus
BolBBX32b	BolC03g047200.2J	228	24.3858	8.85	40.43	-0.089	Nucleus
BjuBBX1a	BjuVA10G23440	366	41.5721	6.94	58.59	-0.9	Nucleus
BjuBBX1b	BjuVA10G23470	366	41.5721	6.94	58.59	-0.9	Nucleus
BjuBBX1c	BjuVB02G35210	383	43.9174	6.57	60.04	-1.029	Nucleus
BjuBBX1d	BjuVB08G05540	350	39.4044	4.88	58.17	-0.732	Nucleus
BjuBBX2a	BjuVA02G06700	317	35.4498	6.6	55.94	-0.564	Nucleus
BjuBBX2b	BjuVA10G23430	289	32.4684	6.27	57.12	-0.678	Nucleus
BjuBBX2c	BjuVA10G23460	289	32.4684	6.27	57.12	-0.678	Nucleus
BjuBBX2d	BjuVB02G35200	344	38.4339	6.91	61.42	-0.636	Nucleus
BjuBBX3a	BjuVA03G32200	228	26.1548	5.24	42.36	-0.924	Nucleus
BjuBBX3b	BjuVB07G00070	319	35.4975	5.69	49.31	-0.592	Nucleus
BjuBBX3d	BjuVB07G24640	224	25.5982	5.42	47.12	-0.848	Nucleus
BjuBBX4a	BjuVA04G19510	290	31.5215	7.99	51.03	-0.332	Nucleus
BjuBBX4b	BjuVB01G15970	304	32.7539	8.46	48.22	-0.295	Nucleus
BjuBBX5a	BjuVA06G34720	350	37.8471	5.56	34.56	-0.439	Nucleus
BjuBBX5b	BjuVA09G06020	345	37.2926	5.89	41.75	-0.468	Nucleus
BjuBBX5c	BjuVB02G64130	377	41.4691	5.63	35.88	-0.592	Nucleus
BjuBBX5d	BjuVB07G20130	351	38.0023	5.77	41.98	-0.477	Nucleus
BjuBBX6a	BjuVA02G13020	342	37.5921	5.49	45.6	-0.278	Nucleus
BjuBBX6b	BjuVA10G15270	356	39.0076	6.08	44.53	-0.304	Nucleus
BjuBBX6c	BjuVB02G26580	350	38.297	5.94	45.91	-0.248	Nucleus
BjuBBX6d	BjuVB05G33510	342	37.4711	5.93	46.16	-0.241	Nucleus
BjuBBX7a	BjuVA03G34800	351	38.6286	5.47	54.7	-0.707	Nucleus
BjuBBX7b	BjuVA05G40670	370	40.5395	5.82	58.83	-0.726	Nucleus
BjuBBX7c	BjuVB01G45450	370	40.6436	5.4	60.88	-0.746	Nucleus
BjuBBX7d	BjuVB03G22600	367	40.4165	5.56	59.61	-0.704	Nucleus
BjuBBX7e	BjuVB07G02780	364	40.1973	5.78	52.35	-0.688	Nucleus
BjuBBX8a	BjuVA02G42850	351	38.9081	5.49	57.33	-0.653	Nucleus
BjuBBX8b	BjuVA06G38240	358	39.4118	5.85	49.56	-0.666	Nucleus
BjuBBX8c	BjuVB02G56050	366	40.2358	5.78	54.44	-0.602	Nucleus
BjuBBX8d	BjuVB04G05850	317	35.1231	5.44	50.51	-0.589	Nucleus
BjuBBX10a	BjuVA01G34620	386	43.0495	5.46	64.92	-0.527	Nucleus
BjuBBX10b	BjuVB07G11370	386	42.9053	5.44	63.44	-0.523	Nucleus
BjuBBX11a	BjuVA05G00150	334	37.875	5.84	60.1	-0.789	Nucleus
BjuBBX13a	BjuVA07G12060	406	44.6288	5.83	40.8	-0.645	Nucleus
BjuBBX13b	BjuVA08G26340	418	46.2596	5.67	56.35	-0.69	Nucleus
BjuBBX13c	BjuVA09G38380	408	45.4995	7.78	50.67	-0.535	Nucleus
BjuBBX13d	BjuVB03G16720	420	46.4369	5.82	56.96	-0.666	Nucleus
BjuBBX13e	BjuVB03G29820	422	46.2818	6.37	40.27	-0.63	Nucleus
BjuBBX13f	BjuVB04G38130	393	43.7272	5.85	43.88	-0.561	Nucleus
BjuBBX14a	BjuVA02G20100	401	45.5853	5.39	59.28	-0.721	Nucleus
BjuBBX14b	BjuVA07G32200	402	45.6225	5.91	48.29	-0.723	Nucleus
BjuBBX14c	BjuVB03G37680	406	45.9879	6.06	47.28	-0.758	Nucleus
BjuBBX14d	BjuVB05G52340	403	45.6303	5.44	53.08	-0.732	Nucleus
BjuBBX15a	BjuVA07G13180	408	46.0336	5.51	59.78	-0.685	Nucleus
BjuBBX15b	BjuVA08G27340	388	43.307	5.94	49.73	-0.707	Nucleus
BjuBBX15c	BjuVA09G39750	414	46.495	5.08	55.93	-0.654	Nucleus
BjuBBX15d	BjuVB03G17630	381	42.7779	5.35	46.31	-0.728	Nucleus
BjuBBX15e	BjuVB03G28920	411	46.1818	5.67	55.1	-0.656	Nucleus
BjuBBX15f	BjuVB04G36860	410	46.2537	5.21	54.67	-0.737	Nucleus
BjuBBX17a	BjuVA05G20610	314	37.0893	6.07	51.41	-1.127	Nucleus
BjuBBX17b	BjuVB06G29680	323	37.8786	7.1	48.24	-1.024	Nucleus
BjuBBX17c	BjuVB07G45460	286	33.9228	5.19	52.55	-0.858	Nucleus
BjuBBX18a	BjuVA09G58220	187	20.4149	5.81	52.2	-0.467	Nucleus
BjuBBX18b	BjuVB02G13050	188	20.6361	5.68	55.15	-0.498	Nucleus
BjuBBX19a	BjuVA06G48020	182	19.9585	5.96	43.54	-0.512	Nucleus
BjuBBX19b	BjuVA08G24460	180	19.7451	5.67	39.23	-0.574	Nucleus
BjuBBX19c	BjuVB02G75750	147	16.3052	6.29	42.49	-0.805	Nucleus
BjuBBX19d	BjuVB03G14960	183	20.0896	5.67	45.22	-0.549	Nucleus
BjuBBX20a	BjuVA01G00260	241	26.5223	5.35	44.52	-0.528	Nucleus
BjuBBX20b	BjuVA08G24330	241	26.7166	5.93	44.08	-0.541	Nucleus
BjuBBX20c	BjuVB03G14910	236	25.9747	5.66	48.3	-0.525	Nucleus
BjuBBX20d	BjuVB05G00060	241	26.5323	5.35	45.84	-0.489	cytosol
BjuBBX21a	BjuVA02G24850	293	32.4564	7.55	63.75	-0.571	Nucleus
BjuBBX21b	BjuVA07G28980	318	35.4313	6.26	62.28	-0.719	Nucleus
BjuBBX21c	BjuVA07G41140	321	35.7969	6.54	62.08	-0.7	Nucleus
BjuBBX21d	BjuVB03G48120	320	35.7208	6.54	58.54	-0.698	Nucleus
BjuBBX21e	BjuVB05G57330	304	33.8849	7.57	59.2	-0.676	Nucleus
BjuBBX21f	BjuVB06G41540	315	34.9528	6.36	55.57	-0.732	Nucleus
BjuBBX22a	BjuVA02G26700	291	31.8463	5.65	55.23	-0.571	Nucleus
BjuBBX22b	BjuVA07G27750	288	31.3968	6.15	50.3	-0.613	Nucleus
BjuBBX22c	BjuVA07G43740	293	32.1588	5.99	54.74	-0.54	Nucleus
BjuBBX22d	BjuVB03G51400	292	31.9197	6.05	54.11	-0.479	Nucleus
BjuBBX22e	BjuVB05G59310	292	32.0416	5.9	57.72	-0.61	Nucleus
BjuBBX22f	BjuVB06G42780	290	31.5941	5.45	51.65	-0.543	Nucleus
BjuBBX23a	BjuVA09G28360	159	17.3574	5.32	41.16	-0.45	Nucleus
BjuBBX23b	BjuVB08G42030	143	15.7115	4.93	42.52	-0.506	Nucleus
BjuBBX23c	BjuVB08G16540	156	17.0691	4.92	40.46	-0.383	Nucleus
BjuBBX24a	BjuVA08G36870	241	26.8414	5.57	40.14	-0.447	Nucleus
BjuBBX24b	BjuVA09G66960	242	26.8865	5.2	39.65	-0.403	Nucleus
BjuBBX24c	BjuVA10G04560	244	27.3305	5.17	39.9	-0.564	Nucleus
BjuBBX24d	BjuVB02G01630	234	26.1886	5.62	33.69	-0.482	Nucleus
BjuBBX24e	BjuVB03G01470	230	25.8042	5.8	41.51	-0.494	Nucleus
BjuBBX24f	BjuVB06G37820	247	27.5718	5.26	37.42	-0.57	Nucleus
BjuBBX25a	BjuVA04G24400	239	26.662	4.94	45.18	-0.421	Nucleus
BjuBBX25b	BjuVA05G13930	243	27.2007	5.37	42.69	-0.501	Nucleus
BjuBBX25c	BjuVB01G11180	240	26.7211	5	48.64	-0.45	Nucleus
BjuBBX25d	BjuVB06G20450	245	27.451	4.97	45.44	-0.454	Nucleus
BjuBBX26a	BjuVA01G30390	248	28.2779	6.47	45.72	-0.553	Nucleus
BjuBBX26b	BjuVB07G14370	240	26.7353	6.38	53.67	-0.35	Nucleus
BjuBBX27a	BjuVA07G32300	533	59.716	5.74	51.27	-0.584	Nucleus
BjuBBX27b	BjuVB03G37840	266	29.922	5.13	42.24	-0.288	Nucleus
BjuBBX28a	BjuVA01G19190	230	24.8038	4.27	67.64	-0.768	Nucleus
BjuBBX28b	BjuVA03G56160	208	22.2889	4.22	69.53	-0.852	Nucleus
BjuBBX28c	BjuVA08G20880	241	25.702	4.41	58.9	-0.65	Nucleus
BjuBBX28d	BjuVB03G11800	253	27.56	4.59	65.22	-0.775	Nucleus
BjuBBX28e	BjuVB05G10000	260	27.807	4.24	70.98	-0.709	Nucleus
BjuBBX29a	BjuVA02G15120	201	22.0541	4.4	75.39	-0.756	Nucleus
BjuBBX29b	BjuVA10G12220	182	19.5127	5	56.75	-0.471	Nucleus
BjuBBX29c	BjuVB02G23190	180	19.4857	5.66	55.09	-0.509	Nucleus
BjuBBX29d	BjuVB05G31320	194	21.2324	4.72	60.97	-0.837	Nucleus
BjuBBX30a	BjuVA01G22810	97	11.2128	8.66	66.97	-0.53	Nucleus
BjuBBX30b	BjuVB05G20540	97	11.378	8.86	78	-0.58	Nucleus
BjuBBX31a	BjuVA01G34610	123	13.6925	6.06	60.51	-0.209	Nucleus
BjuBBX31b	BjuVB01G32480	122	13.7697	8.02	57.66	-0.262	Nucleus
BjuBBX31c	BjuVB07G11380	123	13.8018	6.4	59.51	-0.172	Nucleus
BjuBBX32a	BjuVA03G41250	230	24.5761	8.72	40.78	-0.067	Nucleus
BjuBBX32b	BjuVA05G27740	221	23.6612	9.05	52.54	-0.139	Nucleus
BjuBBX32c	BjuVB01G33410	224	24.143	9.38	51.49	-0.071	Nucleus
BjuBBX32d	BjuVB07G27360	230	25.1438	8.88	45.99	-0.134	Nucleus
BnaBBX1a	BnaC09T0505500ZS	363	41.2477	6.73	58.51	-0.904	Nucleus
BnaBBX1b	BnaA01T0003400ZS	366	41.7144	8.1	58.81	-0.874	Nucleus
BnaBBX2a	BnaA10T0206100ZS	317	35.4518	6.83	54.85	-0.57	Nucleus
BnaBBX2b	BnaC02T0071200ZS	337	37.9385	6.57	59.58	-0.645	Nucleus
BnaBBX2c	BnaC09T0505400ZS	321	35.8755	7.89	55.67	-0.494	Nucleus
BnaBBX2d	BnaA01T0197900ZS	333	37.5329	6.51	56.12	-0.66	Nucleus
BnaBBX3a	BnaA03T0287400ZS	310	34.318	5.45	44.92	-0.623	Nucleus
BnaBBX3b	BnaC01T0499200ZS	228	26.1087	5.42	46.02	-0.95	Nucleus
BnaBBX3c	BnaC03T0345500ZS	321	35.7486	5.58	51.62	-0.654	Nucleus
BnaBBX3d	BnaA04T0165100ZS	228	25.9036	5.33	37.74	-0.904	Nucleus
BnaBBX4a	BnaC04T0461800ZS	289	31.5105	7.99	53.16	-0.343	Nucleus
BnaBBX4b	BnaA06T0333200ZS	313	33.6116	7.52	53.89	-0.319	Nucleus
BnaBBX5a	BnaA09T0066400ZS	350	37.8711	5.69	36.09	-0.43	Nucleus
BnaBBX5b	BnaC07T0361000ZS	346	37.3857	5.77	42.61	-0.478	Nucleus
BnaBBX5c	BnaC09T0055900ZS	350	37.7429	5.46	35.54	-0.402	Nucleus
BnaBBX5d	BnaA02T0116400ZS	344	37.3377	6.27	41.02	-0.499	Nucleus
BnaBBX6a	BnaA10T0134500ZS	342	37.5921	5.49	45.6	-0.278	Nucleus
BnaBBX6b	BnaC02T0142900ZS	353	38.7834	6.21	44.83	-0.323	Nucleus
BnaBBX6c	BnaC09T0410000ZS	342	37.475	5.63	44.15	-0.27	Nucleus
BnaBBX6d	BnaC09T0410100ZS	248	26.7869	4.78	45	-0.084	Nucleus
BnaBBX6e	BnaA01T0428500ZS	71	8.51473	10.79	41.21	-1.097	Nucleus
BnaBBX7a	BnaA03T0310300ZS	366	40.4076	5.83	55.06	-0.647	Nucleus
BnaBBX7b	BnaA05T0456200ZS	351	38.5655	5.47	57.23	-0.689	Nucleus
BnaBBX7c	BnaC03T0371800ZS	369	40.4694	5.58	60.14	-0.74	Nucleus
BnaBBX7d	BnaC05T0514700ZS	346	37.9228	5.88	56.18	-0.646	Nucleus
BnaBBX7e	BnaA02T0360300ZS	372	40.6577	5.57	57.88	-0.704	Nucleus
BnaBBX8a	BnaA06T0365400ZS	350	38.772	5.59	55.61	-0.664	Nucleus
BnaBBX8b	BnaC02T0484200ZS	358	39.3978	5.85	49.35	-0.665	Nucleus
BnaBBX8c	BnaC07T0327300ZS	347	38.3835	5.5	53.03	-0.624	Nucleus
BnaBBX8d	BnaA01T0304100ZS	359	39.616	5.85	50.64	-0.671	Nucleus
BnaBBX10a	BnaA02T0252800ZS	386	43.0105	5.54	63.84	-0.529	Nucleus
BnaBBX10b	BnaA03T0513000ZS	196	21.5926	9.28	44.02	-0.369	Nucleus
BnaBBX10c	BnaA05T0102900ZS	190	21.2975	9.53	37.67	-0.347	Nucleus
BnaBBX10d	BnaA06T0342100ZS	190	21.3035	9.3	35.78	-0.305	Nucleus
BnaBBX10e	BnaA08T0027600ZS	190	21.2704	9.39	37.33	-0.358	Nucleus
BnaBBX10f	BnaC01T0376500ZS	190	21.2704	9.39	37.33	-0.358	Nucleus
BnaBBX10g	BnaC05T0108400ZS	386	43.0616	5.64	67.5	-0.525	Nucleus
BnaBBX10h	BnaC05T0364000ZS	260	29.5477	9.14	44.22	-0.375	Nucleus
BnaBBX10i	BnaA05T0001400ZS	66	7.76998	10.28	49.56	-1.139	Nucleus
BnaBBX11a	BnaC04T0001500ZS	333	37.7108	5.79	59.84	-0.773	Nucleus
BnaBBX11b	BnaA08T0216700ZS	334	37.88	5.97	59.49	-0.812	Nucleus
BnaBBX13a	BnaA09T0426400ZS	418	46.1926	5.67	54.61	-0.679	Nucleus
BnaBBX13b	BnaC03T0647300ZS	403	44.6324	7	49.52	-0.523	Nucleus
BnaBBX13c	BnaC05T0241100ZS	416	46.0274	5.94	52.83	-0.68	Nucleus
BnaBBX13d	BnaA02T0174500ZS	379	42.1908	9.06	46.31	-0.633	Nucleus
BnaBBX14a	BnaA07T0275200ZS	398	45.1289	5.39	56.9	-0.67	Nucleus
BnaBBX14b	BnaC02T0225500ZS	402	45.6225	5.91	48.29	-0.723	Nucleus
BnaBBX14c	BnaC02T0225600ZS	128	14.811	10.01	39.3	-0.883	Nucleus
BnaBBX14d	BnaC06T0312000ZS	265	30.0721	5.11	70.9	-0.539	Nucleus
BnaBBX14e	BnaA07T0106200ZS	405	46.015	6.02	50.44	-0.68	Nucleus
BnaBBX15a	BnaA09T0437200ZS	408	45.9915	5.51	60.09	-0.696	Nucleus
BnaBBX15b	BnaC05T0226300ZS	414	46.495	5.08	55.93	-0.654	Nucleus
BnaBBX15c	BnaC07T0158900ZS	414	46.392	5.12	57.89	-0.64	Nucleus
BnaBBX15d	BnaC07T0159900ZS	407	45.7954	5.77	60.1	-0.702	Nucleus
BnaBBX15e	BnaA05T0182600ZS	408	45.8333	5.45	57.62	-0.702	Nucleus
BnaBBX17a	BnaC05T0309900ZS	314	37.0082	5.95	52.02	-1.1	Nucleus
BnaBBX17b	BnaA09T0599800ZS	314	36.9892	6.2	51.61	-1.099	Nucleus
BnaBBX18a	BnaC08T0453700ZS	187	20.517	5.68	54.81	-0.497	Nucleus
BnaBBX18b	BnaA06T0449400ZS	187	20.4449	5.81	52.86	-0.481	Nucleus
BnaBBX19a	BnaA08T0198700ZS	161	17.836	6.64	43.67	-0.663	Nucleus
BnaBBX19b	BnaC03T0671800ZS	180	19.8443	5.86	39.23	-0.597	Nucleus
BnaBBX19c	BnaC07T0546500ZS	180	19.7691	5.67	43.38	-0.582	Nucleus
BnaBBX19d	BnaA10T0206200ZS	203	22.4775	5.88	39.54	-0.308	Nucleus
BnaBBX20a	BnaA08T0198000ZS	239	26.248	5.37	47.61	-0.551	Nucleus
BnaBBX20b	BnaC01T0003400ZS	241	26.7187	5.98	49.13	-0.516	Nucleus
BnaBBX20c	BnaC03T0672600ZS	239	26.213	5.81	46.94	-0.597	Nucleus
BnaBBX20d	BnaA02T0216200ZS	242	26.7586	5.57	45.36	-0.574	Nucleus
BnaBBX21a	BnaA07T0246100ZS	293	32.2962	7.55	65.69	-0.584	Nucleus
BnaBBX21b	BnaA07T0353300ZS	319	35.4454	6.59	61.13	-0.728	Nucleus
BnaBBX21c	BnaC02T0288700ZS	321	35.7969	6.54	62.08	-0.7	Nucleus
BnaBBX21d	BnaC06T0270900ZS	308	33.8849	7.04	61.74	-0.529	Nucleus
BnaBBX21e	BnaC06T0416300ZS	319	35.4093	6.26	63.93	-0.744	Nucleus
BnaBBX21f	BnaA02T0232400ZS	322	35.7859	7.13	62.13	-0.702	Nucleus
BnaBBX22a	BnaA07T0234600ZS	291	31.8143	5.65	55.33	-0.564	Nucleus
BnaBBX22b	BnaA07T0376500ZS	288	31.3146	5.99	47.63	-0.607	Nucleus
BnaBBX22c	BnaC02T0313000ZS	292	31.9025	5.72	56.99	-0.53	Nucleus
BnaBBX22d	BnaC06T0254800ZS	291	31.8905	5.76	58.03	-0.581	Nucleus
BnaBBX22e	BnaC06T0442300ZS	288	31.2095	5.64	49.69	-0.659	Nucleus
BnaBBX22f	BnaA09T0258200ZS	170	18.6892	7.07	34.86	-0.4	Nucleus
BnaBBX23a	BnaC09T0304000ZS	159	17.3945	5.5	41.64	-0.475	Nucleus
BnaBBX23b	BnaA08T0308700ZS	159	17.3094	5.46	45.91	-0.415	Nucleus
BnaBBX24a	BnaA09T0678200ZS	240	26.7502	5.64	37.45	-0.466	Nucleus
BnaBBX24b	BnaA10T0041800ZS	234	25.9894	5.11	38.68	-0.413	Nucleus
BnaBBX24c	BnaC05T0043300ZS	243	27.2024	5.17	39.05	-0.551	Nucleus
BnaBBX24d	BnaC08T0021600ZS	243	27.2034	5.17	39.84	-0.53	Nucleus
BnaBBX24e	BnaA03T0151200ZS	241	26.8863	5.48	39.1	-0.477	Nucleus
BnaBBX25a	BnaA04T0205800ZS	159	18.2556	4.66	43.98	-0.26	Nucleus
BnaBBX25b	BnaA05T0126100ZS	238	26.5059	4.94	43.39	-0.414	Nucleus
BnaBBX25c	BnaC04T0163500ZS	243	27.2909	5.37	42.83	-0.494	Nucleus
BnaBBX25d	BnaC04T0512400ZS	243	27.1346	5.1	42.57	-0.497	Nucleus
BnaBBX25e	BnaA01T0271900ZS	242	27.0073	4.72	45.1	-0.466	Nucleus
BnaBBX26	BnaA07T0276100ZS	248	28.2188	6.47	46.37	-0.558	Nucleus
BnaBBX27a	BnaC06T0313900ZS	443	49.82	5.3	50.85	-0.552	Nucleus
BnaBBX27b	BnaA01T0166100ZS	331	37.1261	6.12	49.49	-0.424	Nucleus
BnaBBX28a	BnaA03T0497100ZS	230	24.8107	4.29	68.67	-0.794	Nucleus
BnaBBX28b	BnaA08T0167600ZS	208	22.2889	4.22	69.53	-0.852	Nucleus
BnaBBX28c	BnaC01T0213400ZS	241	25.75	4.47	53.71	-0.632	Nucleus
BnaBBX28d	BnaC07T0475300ZS	230	24.7628	4.31	69.08	-0.775	Nucleus
BnaBBX28e	BnaC08T0172500ZS	206	22.124	4.36	62.02	-0.783	Nucleus
BnaBBX28f	BnaA02T0133000ZS	245	25.9504	4.4	56.75	-0.58	Nucleus
BnaBBX29a	BnaA10T0106700ZS	201	22.053	4.44	76.76	-0.81	Nucleus
BnaBBX29b	BnaC02T0167000ZS	181	19.3266	5.26	59.07	-0.422	Nucleus
BnaBBX29c	BnaC09T0368700ZS	197	21.3705	4.6	65.95	-0.712	Nucleus
BnaBBX29d	BnaA02T0061400ZS	180	19.5739	7.45	53.98	-0.596	Nucleus
BnaBBX30a	BnaC01T0249900ZS	97	11.2538	8.85	71.33	-0.569	Nucleus
BnaBBX30b	BnaA01T0304000ZS	97	11.2439	8.84	64.65	-0.59	Nucleus
BnaBBX31a	BnaC01T0376400ZS	123	13.6925	6.06	60.51	-0.209	Nucleus
BnaBBX31b	BnaC05T0363900ZS	112	12.3972	7.51	60.69	-0.133	Nucleus
BnaBBX31c	BnaA03T0366000ZS	125	13.8988	7.51	62.87	-0.209	Nucleus
BnaBBX32a	BnaA05T0346400ZS	230	24.6202	8.81	41.82	-0.07	Nucleus
BnaBBX32b	BnaC03T0446600ZS	221	23.6331	8.96	51.59	-0.099	Nucleus
BnaBBX32c	BnaC05T0373600ZS	220	23.6662	8.94	39.4	-0.074	Nucleus
BnaBBX32d	BnaA01T0416100ZS	223	23.7624	9.11	53.98	-0.074	Nucleus
BcaBBX1a	BcaB01g05018	350	39.4054	4.84	58.72	-0.732	Nucleus
BcaBBX1b	BcaB08g36865	355	40.6129	6.71	60.49	-0.99	Nucleus
BcaBBX1c	BcaC04g18930	366	41.5942	7.86	59.3	-0.887	Nucleus
BcaBBX2a	BcaB08g36866	417	46.328	8.28	59.76	-0.535	Nucleus
BcaBBX2b	BcaC03g18455	321	35.8755	7.89	55.67	-0.494	Nucleus
BcaBBX2c	BcaC04g18929	335	37.7621	6.64	57.8	-0.683	Nucleus
BcaBBX3a	BcaC01g04449	218	24.8864	5.44	38.16	-0.989	Nucleus
BcaBBX3b	BcaC01g04550	224	25.6364	5.45	46.58	-0.825	Nucleus
BcaBBX3c	BcaC09g47697	301	33.1967	5.33	44.91	-0.624	Nucleus
BcaBBX4a	BcaB06g28010	305	32.871	7.98	47.93	-0.283	Nucleus
BcaBBX4b	BcaC02g08411	313	33.6457	7.52	53.89	-0.323	Nucleus
BcaBBX5a	BcaB04g19806	351	37.9883	5.89	40.67	-0.469	Nucleus
BcaBBX5b	BcaC04g23566	345	37.3237	6.27	41.28	-0.492	Nucleus
BcaBBX6a	BcaB05g22358	342	37.461	5.77	47.79	-0.232	Nucleus
BcaBBX6b	BcaB08g36124	350	38.362	5.94	47.26	-0.285	Nucleus
BcaBBX6c	BcaC03g14135	342	37.475	5.63	44.15	-0.27	Nucleus
BcaBBX6d	BcaC04g19939	356	39.1908	6.32	44.46	-0.317	Nucleus
BcaBBX7a	BcaB03g14685	367	40.2482	5.47	57.18	-0.701	Nucleus
BcaBBX7b	BcaB03g14687	308	33.5328	5.41	60.46	-0.707	Nucleus
BcaBBX7c	BcaB04g21277	375	41.5439	6.15	56.31	-0.621	Nucleus
BcaBBX7d	BcaC05g29558	348	37.7313	5.16	55.41	-0.663	Nucleus
BcaBBX7e	BcaC05g29560	156	17.3474	9.58	65.41	-0.665	Nucleus
BcaBBX8a	BcaB07g30010	342	37.854	5.75	53.18	-0.646	Nucleus
BcaBBX8b	BcaC03g17642	347	38.3835	5.5	53.03	-0.624	Nucleus
BcaBBX8c	BcaC06g30815	353	38.7762	6.17	54.16	-0.642	Nucleus
BcaBBX10a	BcaB04g20554	369	41.1613	5.71	56.91	-0.448	Nucleus
BcaBBX10b	BcaC09g49130	353	39.1269	4.73	66.16	-0.455	Nucleus
BcaBBX11a	BcaB02g08724	340	38.7549	6.2	58.88	-0.864	Nucleus
BcaBBX11b	BcaC02g12537	334	37.88	5.97	59.49	-0.812	Nucleus
BcaBBX13a	BcaB03g13961	425	46.6362	6.62	40.96	-0.661	Nucleus
BcaBBX13b	BcaC05g26620	386	42.6081	6.93	46.68	-0.538	Nucleus
BcaBBX13c	BcaC05g26808	398	44.2756	5.66	44.88	-0.595	Nucleus
BcaBBX13d	BcaC06g35327	388	42.4026	8.81	51.14	-0.629	Nucleus
BcaBBX14a	BcaB03g15422	406	45.8125	5.81	47.16	-0.751	Nucleus
BcaBBX14b	BcaB05g24391	403	45.7084	5.44	51.95	-0.725	Nucleus
BcaBBX14c	BcaC03g14961	401	45.5863	5.29	58.53	-0.693	Nucleus
BcaBBX14d	BcaC08g45968	405	46.029	6.02	46.72	-0.681	Nucleus
BcaBBX15a	BcaB03g12021	265	29.8743	4.76	47.57	-0.696	Nucleus
BcaBBX15b	BcaB03g12022	326	36.3767	4.97	46.56	-0.739	Nucleus
BcaBBX15c	BcaB03g14046	411	46.2189	5.62	54.24	-0.661	Nucleus
BcaBBX15d	BcaC01g01695	488	54.7921	6.37	48.4	-0.654	Nucleus
BcaBBX15e	BcaC05g26666	407	45.8042	5.2	51.73	-0.713	Nucleus
BcaBBX15f	BcaC06g35210	407	45.7714	5.64	59.3	-0.676	Nucleus
BcaBBX17	BcaC05g27534	256	29.8721	5.18	54.06	-1.068	Nucleus
BcaBBX18a	BcaB08g34983	188	20.5611	5.81	56.6	-0.46	Nucleus
BcaBBX18b	BcaC07g41156	187	20.473	5.81	50.51	-0.468	Nucleus
BcaBBX19a	BcaB03g12234	183	20.1176	5.67	45.22	-0.536	Nucleus
BcaBBX19b	BcaC01g00267	180	19.7691	5.67	43.38	-0.582	Nucleus
BcaBBX20a	BcaB03g12239	250	27.6056	5.75	52	-0.518	Nucleus
BcaBBX20b	BcaC01g00276	242	26.7586	5.57	45.36	-0.574	Nucleus
BcaBBX21a	BcaB02g07031	315	34.9817	5.92	57.78	-0.732	Nucleus
BcaBBX21b	BcaB05g24919	304	33.8298	7.11	58.58	-0.663	Nucleus
BcaBBX21c	BcaC03g15587	303	33.2661	6.69	65.06	-0.595	Nucleus
BcaBBX21d	BcaC08g45568	320	35.5724	6.26	63.76	-0.746	Nucleus
BcaBBX21e	BcaC08g47339	321	35.3684	6.16	60.2	-0.632	Nucleus
BcaBBX21f	BcaC08g47340	308	34.2822	6.59	61.16	-0.701	Nucleus
BcaBBX21g	BcaC08g47341	322	35.784	6.82	61.27	-0.683	Nucleus
BcaBBX21h	BcaC08g47342	337	37.3429	6.19	56.91	-0.538	Nucleus
BcaBBX22a	BcaB02g07172	290	31.6923	5.56	53.68	-0.529	Nucleus
BcaBBX22b	BcaB05g25147	291	31.8734	5.79	54.8	-0.55	Nucleus
BcaBBX22c	BcaC03g15826	291	31.8904	5.65	58.07	-0.579	Nucleus
BcaBBX22d	BcaC08g45415	288	31.2786	5.71	48.23	-0.646	Nucleus
BcaBBX22e	BcaC08g47429	293	32.1138	6.04	55.21	-0.546	Nucleus
BcaBBX23a	BcaB01g01460	118	13.3912	7.69	40.8	-0.435	Nucleus
BcaBBX23b	BcaB01g03979	140	15.7067	5.89	43.74	-0.059	Nucleus
BcaBBX23c	BcaC04g21024	159	17.3094	5.46	45.91	-0.415	Nucleus
BcaBBX24a	BcaB03g13440	199	22.5445	6.75	48.22	-0.511	Nucleus
BcaBBX24b	BcaB03g13441	64	6.99727	7.56	30.85	0.092	Nucleus
BcaBBX24c	BcaC07g36814	241	26.8343	5.64	40.08	-0.493	Nucleus
BcaBBX24d	BcaC07g42088	233	26.1006	5.72	42.55	-0.431	Nucleus
BcaBBX24e	BcaC07g42089	231	25.676	4.96	35.96	-0.4	Nucleus
BcaBBX25a	BcaB02g10387	528	58.779	5.44	46.65	-0.624	Nucleus
BcaBBX25b	BcaB06g28551	238	26.4779	5.07	47.97	-0.424	Nucleus
BcaBBX25c	BcaC02g07980	241	26.8631	4.72	43.91	-0.443	Nucleus
BcaBBX25d	BcaC02g11238	243	27.1666	5.1	42.57	-0.488	Nucleus
BcaBBX26	BcaB04g20266	240	26.7353	6.38	53.67	-0.35	Nucleus
BcaBBX27a	BcaB03g15405	337	37.5165	5.96	53.04	-0.422	Nucleus
BcaBBX27b	BcaC08g45987	336	37.7397	6.02	50.93	-0.449	Nucleus
BcaBBX28a	BcaB03g12531	249	26.652	4.35	63.53	-0.636	Nucleus
BcaBBX28b	BcaC06g32700	216	23.1932	4.5	69.51	-0.768	Nucleus
BcaBBX28c	BcaC07g38278	245	25.9504	4.4	56.75	-0.58	Nucleus
BcaBBX28d	BcaC09g50586	229	24.6046	4.28	67.6	-0.747	Nucleus
BcaBBX29a	BcaB05g22135	180	19.6374	4.67	62.05	-0.877	Nucleus
BcaBBX29b	BcaB08g35802	180	19.4857	5.66	55.09	-0.509	Nucleus
BcaBBX29c	BcaB08g35803	174	18.6402	4.8	50.22	0.045	Nucleus
BcaBBX29d	BcaC03g14311	197	21.3705	4.6	65.95	-0.712	Nucleus
BcaBBX29e	BcaC04g20335	180	19.5579	7.45	53.6	-0.61	Nucleus
BcaBBX30	BcaC09g50207	97	11.2879	8.66	62.66	-0.644	Nucleus
BcaBBX31a	BcaB04g20553	123	13.7897	6.4	59.27	-0.207	Nucleus
BcaBBX31b	BcaB06g26291	108	12.1447	5.55	53.64	-0.343	Nucleus
BcaBBX31c	BcaC09g49131	112	12.3972	7.51	60.69	-0.133	Nucleus
BcaBBX31d	BcaC09g49132	122	13.5585	6.86	55.49	-0.107	Nucleus
BcaBBX32a	BcaB04g19145	230	25.0747	8.78	43.95	-0.117	Nucleus
BcaBBX32b	BcaB06g26185	224	24.143	9.38	51.49	-0.071	Nucleus
BcaBBX32c	BcaC01g03524	228	24.428	8.84	40.06	-0.056	Nucleus
BcaBBX32d	BcaC05g28254	223	23.7624	9.11	53.98	-0.074	Nucleus
At, A. thaliana; Bra, B. rapa; Bni, B. nigra; Bol, B. oleracea; Bju, B. juncea; Bna, B. napus; Bca, B. carinata, aa, amino acid residues; pI, isoelectric point.

## Sheet: Table S2
Table S2 The Ka/Ks ratio of BBX genes from A subgenome
Seq_1	Seq_2	Ka	Ks	Ka_Ks	EffectiveLen	AverageS-sites	AverageN-sites	cN	cS	pN	pS
BjuVA01G00260	A01p00290.2_BraZ1	0.0258806	0.145189	0.178255	717	166.667	550.333	14	22	0.0254391	0.132
BjuVA01G19190	A01p18810.2_BraZ1	0.0104449	0.0484821	0.215437	690	159.75	530.25	5.5	7.5	0.0103725	0.0469484
BjuVA01G22810	A01p22690.2_BraZ1	0.0044944	0.0300792	0.149419	291	67.8333	223.167	1	2	0.00448096	0.029484
BjuVA01G34610	A01p36460.2_BraZ1	0	0	NaN	369	86.1667	282.833	0	0	0	0
BjuVA01G34620	A01p36470.2_BraZ1	0.00671271	0.0313977	0.213796	1158	260.167	897.833	6	8	0.00668275	0.0307495
BjuVA01G00260	A08p26390.2_BraZ1	0.0539954	0.49496	0.10909	714	163.75	550.25	28.6667	59.3333	0.0520975	0.362341
BjuVA02G06700	A02p06640.2_BraZ1	0.00551473	0.032066	0.171981	951	223	728	4	7	0.00549451	0.0313901
BjuVA02G13020	A02p12970.2_BraZ1	0	0	NaN	1026	253.167	772.833	0	0	0	0
BjuVA02G15120	A02p15100.2_BraZ1	0	0	NaN	603	133.333	469.667	0	0	0	0
BjuVA02G20100	A02p20390.2_BraZ1	0.00961466	0.0154894	0.620724	1203	260.917	942.083	9	4	0.0095533	0.0153306
BjuVA02G24850	A02p25660.2_BraZ1	0.110937	0.180706	0.613912	447	102.75	344.25	35.5	16.5	0.103123	0.160584
BjuVA02G26700	A02p27910.2_BraZ1	0.00148773	0	#NAME?	873	200.167	672.833	1	0	0.00148625	0
BjuVA02G42850	A02p45600.2_BraZ1	0.00487807	0.0447226	0.109074	1053	230.333	822.667	4	10	0.00486224	0.0434153
BjuVA02G06700	A03p32940.2_BraZ1	0.340464	0.685116	0.496944	594	133.583	460.417	126	60	0.273665	0.449158
BjuVA02G20100	A07p34190.2_BraZ1	0.0980055	0.374286	0.261846	1194	257.917	936.083	86	76	0.0918722	0.294669
BjuVA02G26700	A07p45740.2_BraZ1	0.0598411	0.40547	0.147585	861	197.417	663.583	38.1667	61.8333	0.057516	0.313212
BjuVA02G06700	A10p24150.2_BraZ1	0.114161	0.374012	0.305235	936	216.75	719.25	76.1667	63.8333	0.105897	0.294502
BjuVA02G13020	A10p15760.2_BraZ1	0.0489102	0.345341	0.141629	1014	248.417	765.583	36.25	68.75	0.0473495	0.276753
BjuVA02G15120	A10p12270.2_BraZ1	0.24541	0.612571	0.400623	516	114.667	401.333	84	48	0.209302	0.418605
BjuVA03G32200	A01p50560.2_BraZ1	0.132679	0.286195	0.463595	618	136.25	481.75	58.5833	32.4167	0.121605	0.23792
BjuVA03G34800	A01p47820.2_BraZ1	0.0511435	0.278794	0.183445	1041	231.917	809.083	40	54	0.0494387	0.232842
BjuVA03G32200	A03p32940.2_BraZ1	0.00755198	0.0200457	0.376738	684	151.667	532.333	4	3	0.00751409	0.0197802
BjuVA03G34800	A03p35560.2_BraZ1	0.00491956	0.0345012	0.142591	1053	237.25	815.75	4	8	0.00490346	0.0337197
BjuVA03G41250	A03p42390.2_BraZ1	0.00684044	0.0499206	0.137026	690	176	514	3.5	8.5	0.00680934	0.0482955
BjuVA03G34800	A05p46650.2_BraZ1	0.0468606	0.460196	0.101827	1050	235.5	814.5	37	81	0.0454266	0.343949
BjuVA03G41250	A05p33600.2_BraZ1	0.15563	0.360618	0.431566	648	164.167	483.833	68	47	0.140544	0.286294
BjuVA04G24400	A03p17510.2_BraZ1	0.0916205	0.340075	0.269413	435	98.75	336.25	29	27	0.0862454	0.273418
BjuVA04G19510	A04p20510.2_BraZ1	0.012338	0.0384854	0.32059	867	213.25	653.75	8	8	0.0122371	0.0375147
BjuVA04G24400	A04p25490.2_BraZ1	0.0107948	0.0595682	0.181217	717	157.167	559.833	6	9	0.0107175	0.0572641
BjuVA04G24400	A05p14690.2_BraZ1	0.0380533	0.293527	0.129642	711	158.5	552.5	20.5	38.5	0.0371041	0.242902
BjuVA05G13930	A03p17510.2_BraZ1	0.115156	0.379344	0.303567	441	99.0833	341.917	36.5	29.5	0.106751	0.297729
BjuVA05G27740	A03p42390.2_BraZ1	0.135736	0.285775	0.474974	648	163.417	484.583	60.1667	38.8333	0.124162	0.237634
BjuVA05G40670	A03p35560.2_BraZ1	0.0452478	0.453454	0.0997847	1050	235.833	814.167	35.75	80.25	0.0439099	0.340283
BjuVA05G13930	A04p25490.2_BraZ1	0.0399352	0.322905	0.123675	711	158.167	552.833	21.5	41.5	0.0388906	0.262381
BjuVA05G00150	A05p00150.2_BraZ1	0.00394738	0.0309322	0.127614	993	231	762	3	7	0.00393701	0.030303
BjuVA05G13930	A05p14690.2_BraZ1	0.00354506	0.0248727	0.142528	729	163.5	565.5	2	4	0.00353669	0.0244648
BjuVA05G20610	A05p22030.2_BraZ1	0	0	NaN	942	198	744	0	0	0	0
BjuVA05G27740	A05p33600.2_BraZ1	0.0101336	0.0497334	0.203758	663	166.25	496.75	5	8	0.0100654	0.0481203
BjuVA05G40670	A05p46650.2_BraZ1	0.0082008	0.0455784	0.179927	1107	248.75	858.25	7	11	0.00815613	0.0442211
BjuVA06G38240	A02p45600.2_BraZ1	0.111514	0.524335	0.212678	1053	233.5	819.5	84.9167	88.0833	0.10362	0.377231
BjuVA06G34720	A06p43180.2_BraZ1	0.00253325	0.023516	0.107725	1050	259.167	790.833	2	6	0.00252898	0.0231511
BjuVA06G48020	A06p56810.2_BraZ1	0.00472443	0.00828738	0.570075	546	121.333	424.667	2	1	0.00470958	0.00824176
BjuVA06G48020	A08p26540.2_BraZ1	0.0440583	0.24568	0.179332	540	119.333	420.667	18	25	0.0427892	0.209497
BjuVA06G34720	A09p06510.2_BraZ1	0.0464545	0.334467	0.138891	1029	252	777	35	68	0.045045	0.269841
BjuVA06G48020	A09p70950.2_BraZ1	0.157674	0.867342	0.18179	540	121.583	418.417	59.5	62.5	0.142203	0.514051
BjuVA07G28980	A02p25660.2_BraZ1	0.119338	0.474167	0.251678	429	98.1667	330.833	36.5	34.5	0.110327	0.351443
BjuVA07G32200	A02p20390.2_BraZ1	0.0961999	0.403245	0.238565	1194	258.083	935.917	84.5	80.5	0.0902858	0.311915
BjuVA07G41140	A02p25660.2_BraZ1	0.144964	0.500902	0.289406	447	103.083	343.917	45.3333	37.6667	0.131815	0.3654
BjuVA07G43740	A02p27910.2_BraZ1	0.0590795	0.425839	0.138736	861	198	663	37.6667	64.3333	0.0568125	0.324916
BjuVA07G12060	A07p13380.2_BraZ1	0.00565041	0.00470037	1.20212	924	213.417	710.583	4	1	0.00562918	0.00468567
BjuVA07G13180	A07p14530.2_BraZ1	0	0	NaN	1224	268.5	955.5	0	0	0	0
BjuVA07G27750	A07p29390.2_BraZ1	0.0121062	0.0577713	0.209554	864	197.833	666.167	8	11	0.012009	0.0556024
BjuVA07G28980	A07p30780.2_BraZ1	0.00948415	0.0338904	0.279848	954	211.25	742.75	7	7	0.00942444	0.0331361
BjuVA07G28980	A07p43240.2_BraZ1	0.0693547	0.38165	0.181723	945	207.833	737.167	48.8333	62.1667	0.0662446	0.299118
BjuVA07G32200	A07p34190.2_BraZ1	0.00105783	0.00773203	0.136811	1206	260	946	1	2	0.00105708	0.00769231
BjuVA07G32300	A07p34310.2_BraZ1	0.0306737	0.0654398	0.468732	993	219.417	773.583	23.25	13.75	0.0300549	0.0626662
BjuVA07G41140	A07p30780.2_BraZ1	0.0761804	0.359864	0.211692	945	208.75	736.25	53.3333	59.6667	0.0724392	0.285828
BjuVA07G41140	A07p43240.2_BraZ1	0	0.0190185	0	963	213	750	0	4	0	0.0187793
BjuVA07G43740	A07p29390.2_BraZ1	0.0590779	0.325731	0.18137	855	194.917	660.083	37.5	51.5	0.056811	0.264215
BjuVA07G43740	A07p45740.2_BraZ1	0.00147911	0.00995452	0.148587	879	202.25	676.75	1	2	0.00147765	0.00988875
BjuVA07G12060	A08p28630.2_BraZ1	0.141306	0.422427	0.33451	1191	270.917	920.083	118.5	87.5	0.128793	0.322978
BjuVA07G13180	A08p29660.2_BraZ1	0.152194	0.310966	0.489423	1155	256	899	123.833	65.1667	0.137746	0.254557
BjuVA07G13180	A09p51060.2_BraZ1	0.0752395	0.384647	0.195607	1194	263.917	930.083	66.5833	79.4167	0.0715886	0.300916
BjuVA08G24330	A01p00290.2_BraZ1	0.0603774	0.51678	0.116834	705	162	543	31.5	60.5	0.058011	0.373457
BjuVA08G24460	A06p56810.2_BraZ1	0.038954	0.247727	0.157246	540	118.5	421.5	16	25	0.0379597	0.21097
BjuVA08G26340	A07p13380.2_BraZ1	0.126232	0.385387	0.327546	891	202.417	688.583	80	61	0.116181	0.301359
BjuVA08G24330	A08p26390.2_BraZ1	0.0144474	0.0703016	0.205506	723	163.917	559.083	8	11	0.0143091	0.0671073
BjuVA08G24460	A08p26540.2_BraZ1	0	0.0257536	0	540	118.5	421.5	0	3	0	0.0253165
BjuVA08G26340	A08p28630.2_BraZ1	0.00411453	0.0329522	0.124864	1254	279.167	974.833	4	9	0.00410327	0.0322388
BjuVA08G27340	A08p29660.2_BraZ1	0.0616898	0.0955131	0.645877	1092	240.667	851.333	50.4167	21.5833	0.0592208	0.0896814
BjuVA08G36870	A08p38630.2_BraZ1	0.00352631	0.013058	0.27005	723	154.5	568.5	2	2	0.00351803	0.012945
BjuVA08G24460	A09p70950.2_BraZ1	0.115341	0.897789	0.128472	525	117.333	407.667	43.5833	61.4167	0.106909	0.523438
BjuVA08G26340	A09p49630.2_BraZ1	0.128575	0.477307	0.269376	1176	264.083	911.917	107.75	93.25	0.118158	0.353108
BjuVA08G36870	A09p79830.2_BraZ1	0.0717485	0.408387	0.175688	690	149.25	540.75	37	47	0.0684235	0.314908
BjuVA09G06020	A06p43180.2_BraZ1	0.038347	0.363792	0.105409	1029	253.25	775.75	29	73	0.0373832	0.288253
BjuVA09G39750	A07p14530.2_BraZ1	0.0772377	0.36766	0.210079	1194	264.083	929.917	68.25	76.75	0.0733937	0.290628
BjuVA09G58220	A08p26540.2_BraZ1	0.114014	0.904475	0.126056	522	116.25	405.75	42.9167	61.0833	0.105771	0.525448
BjuVA09G06020	A09p06510.2_BraZ1	0.00772622	0.0529212	0.145995	1035	254.417	780.583	6	13	0.00768656	0.0510973
BjuVA09G28360	A09p31230.2_BraZ1	0	0	NaN	477	106.833	370.167	0	0	0	0
BjuVA09G38380	A09p49630.2_BraZ1	0.0117923	0.0300228	0.392778	1212	271.833	940.167	11	8	0.0117001	0.0294298
BjuVA09G39750	A09p51060.2_BraZ1	0.00519708	0.0220132	0.236089	1242	276.583	965.417	5	6	0.00517911	0.0216933
BjuVA09G58220	A09p70950.2_BraZ1	0.00230238	0.049198	0.0467983	561	126	435	1	6	0.00229885	0.047619
BjuVA09G66960	A09p79830.2_BraZ1	0.00916742	0.0333574	0.274824	702	153.25	548.75	5	5	0.00911162	0.0326264
BjuVA10G15270	A02p12970.2_BraZ1	0.0475173	0.320248	0.148377	1014	248.417	765.583	35.25	64.75	0.0460433	0.260651
BjuVA10G23430	A02p06640.2_BraZ1	0.145886	0.471543	0.309381	789	181.167	607.833	80.5833	63.4167	0.132575	0.350046
BjuVA10G23430	A03p32940.2_BraZ1	0.392854	0.992414	0.395856	648	142.5	505.5	154.583	78.4167	0.305803	0.550292
BjuVA10G04560	A08p38630.2_BraZ1	0.0422065	0.450532	0.0936816	711	150.583	560.417	23	51	0.0410409	0.338683
BjuVA10G04560	A09p79830.2_BraZ1	0.0510549	0.37607	0.135759	684	147.083	536.917	26.5	43.5	0.0493559	0.295751
BjuVA10G04560	A10p05030.2_BraZ1	0	0	NaN	729	153.833	575.167	0	0	0	0
BjuVA10G12220	A10p12270.2_BraZ1	0.0170289	0.0499145	0.341162	540	124.25	415.75	7	6	0.016837	0.0482897
BjuVA10G15270	A10p15760.2_BraZ1	0.00371748	0.0315421	0.117858	1068	259	809	3	8	0.00370828	0.030888
BjuVA10G23430	A10p24150.2_BraZ1	0.0174628	0.081726	0.213675	846	189.417	656.583	11.3333	14.6667	0.0172611	0.0774307
BjuVA10G23440	A10p24160.2_BraZ1	0.00885837	0.0310818	0.285002	1098	246.333	851.667	7.5	7.5	0.00880626	0.0304465
BjuVA05G40670	A01p47820.2_BraZ1	0.0534964	0.391642	0.136595	1098	245.833	852.167	44	75	0.0516331	0.305085
BjuVA08G20880	A01p18810.2_BraZ1	0.134231	0.486012	0.276189	660	152.833	507.167	62.3333	54.6667	0.122905	0.357688
BjuVA02G15120	BnaA10T0106700ZS	0.249365	0.587883	0.424175	516	115.333	400.667	85	47	0.212146	0.407514
BjuVA01G00260	BnaA01T0003400ZS	0.0258806	0.145189	0.178255	717	166.667	550.333	14	22	0.0254391	0.132
BjuVA01G19190	BnaA01T0166100ZS	0.0094953	0.0517168	0.183602	690	160.083	529.917	5	8	0.00943545	0.049974
BjuVA01G22810	BnaA01T0197900ZS	0.0090125	0.030117	0.29925	291	67.75	223.25	2	2	0.00895857	0.0295203
BjuVA01G30390	BnaA01T0271900ZS	0.00685523	0.00636271	1.07741	744	157.833	586.167	4	1	0.006824	0.0063358
BjuVA01G34610	BnaA01T0304000ZS	0	0	NaN	369	86.1667	282.833	0	0	0	0
BjuVA01G34620	BnaA01T0304100ZS	0.00671271	0.0313977	0.213796	1158	260.167	897.833	6	8	0.00668275	0.0307495
BjuVA01G19190	BnaA03T0497100ZS	0.0876827	0.373203	0.234946	603	137.75	465.25	38.5	40.5	0.0827512	0.294011
BjuVA01G00260	BnaA08T0198000ZS	0.0560391	0.527366	0.106262	714	164.583	549.417	29.6667	62.3333	0.0539967	0.378734
BjuVA01G19190	BnaA08T0167600ZS	0.139337	0.446073	0.312363	660	153.417	506.583	64.4167	51.5833	0.127159	0.33623
BjuVA02G06700	BnaA02T0061400ZS	0.00551473	0.0274003	0.201265	951	223	728	4	6	0.00549451	0.0269058
BjuVA02G13020	BnaA02T0116400ZS	0	0	NaN	1026	253.167	772.833	0	0	0	0
BjuVA02G15120	BnaA02T0133000ZS	0.00427504	0	#NAME?	603	133.833	469.167	2	0	0.00426288	0
BjuVA02G20100	BnaA02T0174500ZS	0.0107654	0.0116999	0.920125	1194	258.417	935.583	10	3	0.0106885	0.0116092
BjuVA02G24850	BnaA02T0216200ZS	0.00885946	0.0205053	0.432056	879	197.75	681.25	6	4	0.00880734	0.0202276
BjuVA02G26700	BnaA02T0232400ZS	0.00148773	0	#NAME?	873	200.167	672.833	1	0	0.00148625	0
BjuVA02G42850	BnaA02T0360300ZS	0.00735375	0.102286	0.0718941	1050	230.083	819.917	6	22	0.00731782	0.0956175
BjuVA02G06700	BnaA03T0287400ZS	0.33151	0.661596	0.501076	594	133.083	460.917	123.5	58.5	0.267944	0.439574
BjuVA02G42850	BnaA06T0365400ZS	0.112309	0.526745	0.213213	1053	234.083	818.917	85.4167	88.5833	0.104304	0.378426
BjuVA02G20100	BnaA07T0275200ZS	0.0992334	0.387005	0.256413	1194	258	936	87	78	0.0929487	0.302326
BjuVA02G26700	BnaA07T0376500ZS	0.0512131	0.398804	0.128417	861	197.75	663.25	32.8333	61.1667	0.0495037	0.309313
BjuVA02G06700	BnaA10T0206100ZS	0.114161	0.374012	0.305235	936	216.75	719.25	76.1667	63.8333	0.105897	0.294502
BjuVA02G13020	BnaA10T0134500ZS	0.0516747	0.352503	0.146594	1014	248	766	38.25	69.75	0.0499347	0.28125
BjuVA03G32200	BnaA01T0416100ZS	0.147632	0.306116	0.482273	624	139.583	484.417	64.9167	35.0833	0.13401	0.251343
BjuVA03G34800	BnaA01T0428500ZS	0.0526588	0.298055	0.176675	1038	231.75	806.25	41	57	0.0508527	0.245955
BjuVA03G32200	BnaA03T0287400ZS	0.0151616	0.0133634	1.13456	684	151	533	8	2	0.0150094	0.013245
BjuVA03G34800	BnaA03T0310300ZS	0.00368702	0.03009	0.122533	1053	237.333	815.667	3	7	0.00367797	0.0294944
BjuVA03G41250	BnaA03T0366000ZS	0.00389485	0.0115055	0.338521	690	175.167	514.833	2	2	0.00388475	0.0114177
BjuVA03G56160	BnaA03T0497100ZS	0	0	NaN	624	143	481	0	0	0	0
BjuVA03G34800	BnaA05T0456200ZS	0.0468606	0.460196	0.101827	1050	235.5	814.5	37	81	0.0454266	0.343949
BjuVA03G41250	BnaA05T0346400ZS	0.157023	0.364606	0.430666	648	164.5	483.5	68.5	47.5	0.141675	0.288754
BjuVA04G24400	BnaA03T0151200ZS	0.0916205	0.340075	0.269413	435	98.75	336.25	29	27	0.0862454	0.273418
BjuVA04G19510	BnaA04T0165100ZS	0.00768745	0.0484234	0.158755	867	213.25	653.75	5	10	0.00764818	0.0468933
BjuVA04G24400	BnaA04T0205800ZS	0.00540462	0.0459914	0.117514	714	156.917	557.083	3	7	0.00538519	0.0446097
BjuVA04G24400	BnaA05T0126100ZS	0.042789	0.289992	0.147553	711	158	553	23	38	0.0415913	0.240506
BjuVA05G40670	BnaA01T0428500ZS	0.0541378	0.408615	0.132491	1098	246	852	44.5	77.5	0.05223	0.315041
BjuVA05G13930	BnaA03T0151200ZS	0.115156	0.379344	0.303567	441	99.0833	341.917	36.5	29.5	0.106751	0.297729
BjuVA05G27740	BnaA03T0366000ZS	0.13718	0.317022	0.432714	648	163.417	484.583	60.75	42.25	0.125365	0.258542
BjuVA05G40670	BnaA03T0310300ZS	0.0465585	0.453234	0.102725	1050	235.917	814.083	36.75	80.25	0.0451428	0.340162
BjuVA05G13930	BnaA04T0205800ZS	0.0380357	0.303507	0.125321	711	158.25	552.75	20.5	39.5	0.0370873	0.249605
BjuVA05G00150	BnaA05T0001400ZS	0.00131349	0.0264345	0.0496884	993	231	762	1	6	0.00131234	0.025974
BjuVA05G13930	BnaA05T0126100ZS	0.0124706	0.0507593	0.245681	729	163	566	7	8	0.0123675	0.0490798
BjuVA05G20610	BnaA05T0182600ZS	0.00404677	0.00505052	0.801258	942	198.667	743.333	3	1	0.00403587	0.00503356
BjuVA05G27740	BnaA05T0346400ZS	0.0121851	0.0496305	0.245516	663	166.583	496.417	6	8	0.0120866	0.048024
BjuVA05G40670	BnaA05T0456200ZS	0.0082008	0.0455784	0.179927	1107	248.75	858.25	7	11	0.00815613	0.0442211
BjuVA06G38240	BnaA02T0360300ZS	0.0837357	0.454481	0.184245	1035	229.333	805.667	63.8333	78.1667	0.0792305	0.340843
BjuVA06G34720	BnaA06T0333200ZS	0.00635462	0.0559141	0.11365	1050	259.833	790.167	5	14	0.00632778	0.0538807
BjuVA06G38240	BnaA06T0365400ZS	0.00120325	0.0468403	0.0256883	1074	242.25	831.75	1	11	0.00120228	0.0454076
BjuVA06G48020	BnaA06T0449400ZS	0.0397353	0.0726374	0.547037	483	108.333	374.667	14.5	7.5	0.0387011	0.0692308
BjuVA06G48020	BnaA08T0198700ZS	0.0415331	0.257614	0.161222	540	119.25	420.75	17	26	0.040404	0.218029
BjuVA06G34720	BnaA09T0066400ZS	0.0423954	0.358463	0.11827	1029	252.667	776.333	32	72	0.0412194	0.28496
BjuVA06G48020	BnaA09T0599800ZS	0.152438	0.886857	0.171886	537	120.167	416.833	57.5	62.5	0.137945	0.520111
BjuVA07G28980	BnaA02T0216200ZS	0.05749	0.333748	0.172256	864	192.417	671.583	37.1667	51.8333	0.0553419	0.269381
BjuVA07G32200	BnaA02T0174500ZS	0.0993708	0.401771	0.247332	1185	255.583	929.417	86.5	79.5	0.0930691	0.311053
BjuVA07G41140	BnaA02T0216200ZS	0.0772814	0.292859	0.263886	870	195.917	674.083	49.5	47.5	0.0734331	0.24245
BjuVA07G43740	BnaA02T0232400ZS	0.0590795	0.425839	0.138736	861	198	663	37.6667	64.3333	0.0568125	0.324916
BjuVA07G13180	BnaA07T0106200ZS	0.0010473	0	#NAME?	1224	268.5	955.5	1	0	0.00104657	0
BjuVA07G27750	BnaA07T0234600ZS	0.0121184	0.0575697	0.2105	864	198.5	665.5	8	11	0.012021	0.0554156
BjuVA07G28980	BnaA07T0246100ZS	0.00539935	0.0241372	0.223694	954	210.5	743.5	4	5	0.00537996	0.023753
BjuVA07G28980	BnaA07T0353300ZS	0.0693547	0.373689	0.185595	945	207.833	737.167	48.8333	61.1667	0.0662446	0.294306
BjuVA07G32200	BnaA07T0275200ZS	0	0	NaN	1206	260.167	945.833	0	0	0	0
BjuVA07G32300	BnaA07T0276100ZS	0.0073017	0.0187616	0.389182	1329	296.833	1032.17	7.5	5.5	0.00726627	0.0185289
BjuVA07G41140	BnaA07T0246100ZS	0.0768501	0.389288	0.197412	945	208	737	53.8333	63.1667	0.0730439	0.303686
BjuVA07G41140	BnaA07T0353300ZS	0	0.00944894	0	963	213	750	0	2	0	0.00938967
BjuVA07G43740	BnaA07T0234600ZS	0.05914	0.324342	0.182339	855	195.583	659.417	37.5	51.5	0.0568684	0.263315
BjuVA07G43740	BnaA07T0376500ZS	0.0249992	0.126473	0.197663	873	201.917	671.083	16.5	23.5	0.0245871	0.116385
BjuVA07G12060	BnaA08T0216700ZS	0.133142	0.427802	0.311223	1188	269.917	918.083	112	88	0.121993	0.326027
BjuVA07G13180	BnaA09T0437200ZS	0.0772377	0.36766	0.210079	1194	264.083	929.917	68.25	76.75	0.0733937	0.290628
BjuVA08G20880	BnaA01T0166100ZS	0.133149	0.49078	0.271301	660	153.167	506.833	61.8333	55.1667	0.121999	0.360174
BjuVA08G24330	BnaA01T0003400ZS	0.0603774	0.51678	0.116834	705	162	543	31.5	60.5	0.058011	0.373457
BjuVA08G24460	BnaA06T0449400ZS	0.0838544	0.321534	0.260794	477	105.167	371.833	29.5	27.5	0.0793366	0.26149
BjuVA08G20880	BnaA08T0167600ZS	0.0219729	0.0552963	0.397367	723	168.833	554.167	12	9	0.0216541	0.053307
BjuVA08G24330	BnaA08T0198000ZS	0.0126452	0.0373327	0.338716	723	164.75	558.25	7	6	0.0125392	0.0364188
BjuVA08G24460	BnaA08T0198700ZS	0.00237577	0.0170826	0.139075	540	118.417	421.583	1	2	0.00237201	0.0168895
BjuVA08G26340	BnaA08T0216700ZS	0.00721531	0.0329522	0.218963	1254	279.167	974.833	7	9	0.00718071	0.0322388
BjuVA08G36870	BnaA08T0308700ZS	0.00889558	0.0330632	0.269048	720	154.583	565.417	5	5	0.00884304	0.032345
BjuVA08G24460	BnaA09T0599800ZS	0.112959	0.890444	0.126856	522	115.917	406.083	42.5833	60.4167	0.104864	0.521208
BjuVA08G26340	BnaA09T0426400ZS	0.122759	0.470064	0.261153	1173	263.417	909.583	103	92	0.113239	0.349257
BjuVA08G36870	BnaA09T0678200ZS	0.0717485	0.408387	0.175688	690	149.25	540.75	37	47	0.0684235	0.314908
BjuVA08G36870	BnaA10T0041800ZS	0.0462325	0.463449	0.0997574	708	150.417	557.583	25	52	0.0448363	0.345706
BjuVA09G06020	BnaA06T0333200ZS	0.03974	0.368977	0.107703	1029	253.917	775.083	30	74	0.0387055	0.291434
BjuVA09G39750	BnaA07T0106200ZS	0.0760466	0.36766	0.20684	1194	264.083	929.917	67.25	76.75	0.0723183	0.290628
BjuVA09G58220	BnaA08T0198700ZS	0.109699	0.863733	0.127005	522	116.167	405.833	41.4167	59.5833	0.102053	0.512912
BjuVA09G06020	BnaA09T0066400ZS	0.00514637	0.0402646	0.127814	1035	255.083	779.917	4	10	0.00512875	0.0392029
BjuVA09G28360	BnaA09T0258200ZS	0.00541763	0.00944894	0.573358	477	106.5	370.5	2	1	0.00539811	0.00938967
BjuVA09G38380	BnaA09T0426400ZS	0.0139914	0.0378152	0.369995	1209	271.167	937.833	13	10	0.0138617	0.0368777
BjuVA09G39750	BnaA09T0437200ZS	0	0	NaN	1242	277	965	0	0	0	0
BjuVA09G58220	BnaA09T0599800ZS	0.00460742	0.0325475	0.14156	561	125.583	435.417	2	4	0.0045933	0.0318514
BjuVA09G66960	BnaA09T0678200ZS	0.00916742	0.0333574	0.274824	702	153.25	548.75	5	5	0.00911162	0.0326264
BjuVA09G66960	BnaA10T0041800ZS	0.0470705	0.354205	0.13289	684	147	537	24.5	41.5	0.0456238	0.282313
BjuVA10G15270	BnaA02T0116400ZS	0.0475173	0.320248	0.148377	1014	248.417	765.583	35.25	64.75	0.0460433	0.260651
BjuVA10G23430	BnaA02T0061400ZS	0.145886	0.461263	0.316276	789	181.167	607.833	80.5833	62.4167	0.132575	0.344526
BjuVA10G23430	BnaA03T0287400ZS	0.417137	0.908297	0.459251	657	144.167	512.833	164.083	75.9167	0.319955	0.52659
BjuVA10G04560	BnaA08T0308700ZS	0.0386589	0.41475	0.0932099	708	150.667	557.333	21	48	0.0376794	0.318584
BjuVA10G04560	BnaA09T0678200ZS	0.0510549	0.37607	0.135759	684	147.083	536.917	26.5	43.5	0.0493559	0.295751
BjuVA10G04560	BnaA10T0041800ZS	0	0	NaN	729	153.833	575.167	0	0	0	0
BjuVA10G12220	BnaA10T0106700ZS	0.00722897	0	#NAME?	543	126	417	3	0	0.00719424	0
BjuVA10G15270	BnaA10T0134500ZS	0.0062546	0.0359709	0.173879	1059	256.25	802.75	5	9	0.00622859	0.035122
BjuVA10G23430	BnaA10T0206100ZS	0.0174628	0.081726	0.213675	846	189.417	656.583	11.3333	14.6667	0.0172611	0.0774307
BjuVA10G23440	BnaA10T0206200ZS	0.0011839	0	#NAME?	1089	243.667	845.333	1	0	0.00118297	0
A01p18810.2_BraZ1	BnaA01T0166100ZS	0.00377835	0.0126585	0.298482	690	159.333	530.667	2	2	0.00376884	0.0125523
A01p22690.2_BraZ1	BnaA01T0197900ZS	0.00449945	0.0299665	0.150149	291	68.0833	222.917	1	2	0.00448598	0.0293758
A01p36460.2_BraZ1	BnaA01T0304000ZS	0	0	NaN	369	86.1667	282.833	0	0	0	0
A01p36470.2_BraZ1	BnaA01T0304100ZS	0	0	NaN	1158	260.5	897.5	0	0	0	0
A01p47820.2_BraZ1	BnaA01T0428500ZS	0.00708248	0.0165867	0.426997	1095	243.833	851.167	6	4	0.00704915	0.0164046
A01p50560.2_BraZ1	BnaA01T0416100ZS	0.041245	0.0773753	0.533052	921	210.833	710.167	28.5	15.5	0.0401314	0.0735178
A01p47820.2_BraZ1	BnaA03T0310300ZS	0.0498746	0.277586	0.179673	1041	232.75	808.25	39	54	0.0482524	0.232009
A01p47820.2_BraZ1	BnaA05T0456200ZS	0.0511199	0.37282	0.137117	1095	245.083	849.917	42	72	0.0494166	0.293778
A01p00290.2_BraZ1	BnaA08T0198000ZS	0.0544392	0.503477	0.108126	705	162.25	542.75	28.5	59.5	0.0525104	0.366718
A01p18810.2_BraZ1	BnaA08T0167600ZS	0.131367	0.465178	0.282402	660	152.417	507.583	61.1667	52.8333	0.120506	0.346638
A01p50560.2_BraZ1	BnaA10T0206100ZS	0.280131	0.795708	0.352052	930	212.75	717.25	167.667	104.333	0.233763	0.490403
A02p06640.2_BraZ1	BnaA02T0061400ZS	0	0.00449776	0	951	223	728	0	1	0	0.0044843
A02p12970.2_BraZ1	BnaA02T0116400ZS	0	0	NaN	1026	253.167	772.833	0	0	0	0
A02p15100.2_BraZ1	BnaA02T0133000ZS	0.00427504	0	#NAME?	603	133.833	469.167	2	0	0.00426288	0
A02p20390.2_BraZ1	BnaA02T0174500ZS	0.011858	0.0195578	0.606302	1194	259	935	11	5	0.0117647	0.019305
A02p25660.2_BraZ1	BnaA02T0216200ZS	0.107605	0.156197	0.688905	447	102.833	344.167	34.5	14.5	0.100242	0.141005
A02p27910.2_BraZ1	BnaA02T0232400ZS	0	0	NaN	873	200.667	672.333	0	0	0	0
A02p45600.2_BraZ1	BnaA02T0360300ZS	0.00735075	0.102445	0.0717532	1050	229.75	820.25	6	22	0.00731484	0.0957563
A02p45600.2_BraZ1	BnaA06T0365400ZS	0.112969	0.532171	0.212279	1053	233.75	819.25	85.9167	89.0833	0.104872	0.381105
A02p20390.2_BraZ1	BnaA07T0275200ZS	0.0961999	0.403245	0.238565	1194	258.083	935.917	84.5	80.5	0.0902858	0.311915
A02p25660.2_BraZ1	BnaA07T0353300ZS	0.144964	0.520063	0.278743	447	103.083	343.917	45.3333	38.6667	0.131815	0.375101
A02p27910.2_BraZ1	BnaA07T0234600ZS	0.0531868	0.325014	0.163645	840	192.417	647.583	33.25	50.75	0.0513447	0.263751
A02p27910.2_BraZ1	BnaA07T0376500ZS	0.0528704	0.397477	0.133015	861	198.25	662.75	33.8333	61.1667	0.0510499	0.308533
A02p06640.2_BraZ1	BnaA10T0206100ZS	0.112544	0.389361	0.289049	936	216.75	719.25	75.1667	65.8333	0.104507	0.303729
A02p12970.2_BraZ1	BnaA10T0134500ZS	0.0516747	0.352503	0.146594	1014	248	766	38.25	69.75	0.0499347	0.28125
A03p32940.2_BraZ1	BnaA01T0416100ZS	0.141904	0.303406	0.467703	609	135.25	473.75	61.25	33.75	0.129288	0.249538
A03p35560.2_BraZ1	BnaA01T0428500ZS	0.0500506	0.290513	0.172284	1038	232.5	805.5	39	56	0.0484171	0.24086
A03p17510.2_BraZ1	BnaA03T0151200ZS	0	0	NaN	477	105	372	0	0	0	0
A03p32940.2_BraZ1	BnaA03T0287400ZS	0.0189823	0.0202032	0.939569	684	150.5	533.5	10	3	0.0187441	0.0199336
A03p35560.2_BraZ1	BnaA03T0310300ZS	0.00369042	0.0127077	0.290409	1053	238.083	814.917	3	3	0.00368136	0.0126006
A03p42390.2_BraZ1	BnaA03T0366000ZS	0.0107739	0.0379089	0.284206	690	175.833	514.167	5.5	6.5	0.0106969	0.0369668
A03p17510.2_BraZ1	BnaA04T0205800ZS	0.0964994	0.401161	0.24055	435	98.1667	336.833	30.5	30.5	0.0905492	0.310696
A03p17510.2_BraZ1	BnaA05T0126100ZS	0.119972	0.409445	0.29301	441	98.25	342.75	38	31	0.110868	0.315522
A03p35560.2_BraZ1	BnaA05T0456200ZS	0.0436418	0.42389	0.102955	1050	236.25	813.75	34.5	76.5	0.0423963	0.32381
A03p42390.2_BraZ1	BnaA05T0346400ZS	0.150407	0.32258	0.466263	648	164.333	483.667	65.9167	43.0833	0.136285	0.26217
A04p20510.2_BraZ1	BnaA04T0165100ZS	0.00613971	0.0535507	0.114652	867	212.833	654.167	4	11	0.00611465	0.0516836
A04p25490.2_BraZ1	BnaA04T0205800ZS	0.00902402	0.095204	0.0947861	714	156.583	557.417	5	14	0.00896995	0.0894093
A04p25490.2_BraZ1	BnaA05T0126100ZS	0.0465988	0.338989	0.137464	711	157.667	553.333	25	43	0.0451807	0.272727
A05p46650.2_BraZ1	BnaA01T0428500ZS	0.0505006	0.389432	0.129678	1095	245.25	849.75	41.5	74.5	0.0488379	0.303772
A05p33600.2_BraZ1	BnaA03T0366000ZS	0.150503	0.351284	0.428437	648	164	484	66	46	0.136364	0.280488
A05p46650.2_BraZ1	BnaA03T0310300ZS	0.0449502	0.423689	0.106092	1050	236.333	813.667	35.5	76.5	0.0436297	0.323695
A05p14690.2_BraZ1	BnaA04T0205800ZS	0.0380357	0.313038	0.121505	711	158.25	552.75	20.5	40.5	0.0370873	0.255924
A05p00150.2_BraZ1	BnaA05T0001400ZS	0.00262238	0.00432278	0.606642	996	232	764	2	1	0.0026178	0.00431034
A05p14690.2_BraZ1	BnaA05T0126100ZS	0.016072	0.0507593	0.316632	729	163	566	9	8	0.0159011	0.0490798
A05p22030.2_BraZ1	BnaA05T0182600ZS	0.00404677	0.00505052	0.801258	942	198.667	743.333	3	1	0.00403587	0.00503356
A05p33600.2_BraZ1	BnaA05T0346400ZS	0.00201749	0	#NAME?	663	166.667	496.333	1	0	0.00201478	0
A05p46650.2_BraZ1	BnaA05T0456200ZS	0	0	NaN	1107	248.833	858.167	0	0	0	0
A06p43180.2_BraZ1	BnaA06T0333200ZS	0.00380792	0.0394568	0.0965085	1050	260.167	789.833	3	10	0.00379827	0.0384369
A06p56810.2_BraZ1	BnaA06T0449400ZS	0.0396448	0.0630419	0.628863	483	107.5	375.5	14.5	6.5	0.0386152	0.0604651
A06p56810.2_BraZ1	BnaA08T0198700ZS	0.0364518	0.271816	0.134105	540	118.417	421.583	15	27	0.0355802	0.228008
A06p43180.2_BraZ1	BnaA09T0066400ZS	0.0424141	0.351515	0.120661	1029	253	776	32	71	0.0412371	0.280632
A07p29390.2_BraZ1	BnaA02T0232400ZS	0.0564492	0.326429	0.172929	840	191.75	648.25	35.25	50.75	0.0543772	0.264668
A07p34190.2_BraZ1	BnaA02T0174500ZS	0.098134	0.388684	0.252477	1185	255.5	929.5	85.5	77.5	0.0919849	0.303327
A07p45740.2_BraZ1	BnaA02T0232400ZS	0.0615233	0.404112	0.152243	861	197.917	663.083	39.1667	61.8333	0.0590675	0.312421
A07p14530.2_BraZ1	BnaA07T0106200ZS	0.0010473	0	#NAME?	1224	268.5	955.5	1	0	0.00104657	0
A07p29390.2_BraZ1	BnaA07T0234600ZS	0.00300979	0.010161	0.296209	864	198.167	665.833	2	2	0.00300375	0.0100925
A07p29390.2_BraZ1	BnaA07T0376500ZS	0.0543822	0.252268	0.215573	849	194.5	654.5	34.3333	41.6667	0.0524573	0.214225
A07p30780.2_BraZ1	BnaA07T0246100ZS	0.00945639	0.0288382	0.327912	957	212.083	744.917	7	6	0.00939702	0.0282908
A07p30780.2_BraZ1	BnaA07T0353300ZS	0.0761804	0.359864	0.211692	945	208.75	736.25	53.3333	59.6667	0.0724392	0.285828
A07p34190.2_BraZ1	BnaA07T0275200ZS	0.00105783	0.00773203	0.136811	1206	260	946	1	2	0.00105708	0.00769231
A07p34310.2_BraZ1	BnaA07T0276100ZS	0.118199	0.218216	0.541662	951	212.583	738.417	80.75	40.25	0.109356	0.189338
A07p43240.2_BraZ1	BnaA07T0246100ZS	0.0768501	0.397411	0.193377	945	208	737	53.8333	64.1667	0.0730439	0.308494
A07p43240.2_BraZ1	BnaA07T0353300ZS	0	0.00944894	0	963	213	750	0	2	0	0.00938967
A07p45740.2_BraZ1	BnaA07T0234600ZS	0.0607748	0.30891	0.19674	855	195.5	659.5	38.5	49.5	0.0583776	0.253197
A07p45740.2_BraZ1	BnaA07T0376500ZS	0.026538	0.12653	0.209737	873	201.833	671.167	17.5	23.5	0.026074	0.116433
A07p13380.2_BraZ1	BnaA08T0216700ZS	0.123653	0.432068	0.286188	897	204	693	79	67	0.113997	0.328431
A07p13380.2_BraZ1	BnaA09T0426400ZS	0.0880306	0.38525	0.228503	858	195.833	662.167	55	59	0.0830607	0.301277
A07p14530.2_BraZ1	BnaA09T0437200ZS	0.0772377	0.36766	0.210079	1194	264.083	929.917	68.25	76.75	0.0733937	0.290628
A08p26390.2_BraZ1	BnaA01T0003400ZS	0.0566998	0.456773	0.124131	705	161.75	543.25	29.6667	55.3333	0.0546096	0.342092
A08p26540.2_BraZ1	BnaA06T0449400ZS	0.0838544	0.336277	0.249361	477	105.167	371.833	29.5	28.5	0.0793366	0.270998
A08p29660.2_BraZ1	BnaA07T0106200ZS	0.150833	0.310966	0.485045	1155	256	899	122.833	65.1667	0.136633	0.254557
A08p26390.2_BraZ1	BnaA08T0198000ZS	0.0126319	0.0769083	0.164246	723	164.167	558.833	7	12	0.0125261	0.0730964
A08p26540.2_BraZ1	BnaA08T0198700ZS	0.00237577	0.0434589	0.054667	540	118.417	421.583	1	5	0.00237201	0.0422238
A08p28630.2_BraZ1	BnaA08T0216700ZS	0.00411383	0.00720294	0.571132	1254	279	975	4	2	0.00410256	0.00716846
A08p38630.2_BraZ1	BnaA08T0308700ZS	0.0124799	0.0467597	0.266893	720	154.417	565.583	7	7	0.0123766	0.0453319
A08p28630.2_BraZ1	BnaA09T0426400ZS	0.125328	0.477625	0.262398	1173	263.25	909.75	105	93	0.115416	0.353276
A08p38630.2_BraZ1	BnaA10T0041800ZS	0.0424141	0.451903	0.0938567	708	150.25	557.75	23	51	0.0412371	0.339434
A09p06510.2_BraZ1	BnaA06T0333200ZS	0.0478886	0.332803	0.143895	1029	253	776	36	68	0.0463918	0.268775
A09p51060.2_BraZ1	BnaA07T0106200ZS	0.0740518	0.384647	0.192519	1194	263.917	930.083	65.5833	79.4167	0.0705134	0.300916
A09p49630.2_BraZ1	BnaA08T0216700ZS	0.1266	0.481319	0.263027	1176	263.917	912.083	106.25	93.75	0.116492	0.355226
A09p70950.2_BraZ1	BnaA08T0198700ZS	0.11246	0.871262	0.129078	525	117.25	407.75	42.5833	60.4167	0.104435	0.515281
A09p79830.2_BraZ1	BnaA08T0308700ZS	0.0748557	0.357113	0.209613	690	149.583	540.417	38.5	42.5	0.0712413	0.284123
A09p06510.2_BraZ1	BnaA09T0066400ZS	0.00769731	0.0613839	0.125396	1038	254.5	783.5	6	15	0.00765795	0.0589391
A09p31230.2_BraZ1	BnaA09T0258200ZS	0.00541763	0.00944894	0.573358	477	106.5	370.5	2	1	0.00539811	0.00938967
A09p49630.2_BraZ1	BnaA09T0426400ZS	0.00213904	0.00737107	0.290194	1209	272.667	936.333	2	2	0.00213599	0.00733496
A09p51060.2_BraZ1	BnaA09T0437200ZS	0.00519708	0.0220132	0.236089	1242	276.583	965.417	5	6	0.00517911	0.0216933
A09p70950.2_BraZ1	BnaA09T0599800ZS	0.00692179	0.0160972	0.43	561	125.583	435.417	3	2	0.00688995	0.0159257
A09p79830.2_BraZ1	BnaA09T0678200ZS	0	0	NaN	702	153.333	548.667	0	0	0	0
A09p79830.2_BraZ1	BnaA10T0041800ZS	0.0510549	0.37607	0.135759	684	147.083	536.917	26.5	43.5	0.0493559	0.295751
A10p12270.2_BraZ1	BnaA02T0133000ZS	0.247383	0.619698	0.399199	516	115	401	84.5	48.5	0.210723	0.421739
A10p15760.2_BraZ1	BnaA02T0116400ZS	0.0489102	0.345341	0.141629	1014	248.417	765.583	36.25	68.75	0.0473495	0.276753
A10p24150.2_BraZ1	BnaA02T0061400ZS	0.112544	0.381647	0.294891	936	216.75	719.25	75.1667	64.8333	0.104507	0.299116
A10p05030.2_BraZ1	BnaA10T0041800ZS	0	0	NaN	729	153.833	575.167	0	0	0	0
A10p12270.2_BraZ1	BnaA10T0106700ZS	0.0145842	0.0497764	0.292995	540	124.583	415.417	6	6	0.0144433	0.0481605
A10p15760.2_BraZ1	BnaA10T0134500ZS	0.0049995	0.0359709	0.138987	1059	256.25	802.75	4	9	0.00498287	0.035122
A10p24150.2_BraZ1	BnaA10T0206100ZS	0	0	NaN	1011	229.833	781.167	0	0	0	0

## Sheet: Table S3
Table S3 The Ka/Ks ratio of BBX genes from B subgenome
Seq_1	Seq_2	Ka	Ks	Ka_Ks	EffectiveLen	AverageS-sites	AverageN-sites	cN	cS	pN	pS
BjuVB01G11180	BcaB06g28551	0	0.0391393	0	714	157.333	556.667	0	6	0	0.0381356
BjuVB01G11180	BniB01g012480.2N.1	0	0.0389698	0	720	158	562	0	6	0	0.0379747
BjuVB01G11180	BniB06g020500.2N.1	0.0425777	0.280016	0.152055	714	158.333	555.667	23	37	0.0413917	0.233684
BjuVB01G11180	BniB08g019490.2N.1	0.363036	0.578412	0.627643	270	63.25	206.75	59.5	25.5	0.287787	0.403162
BjuVB01G15970	BcaB06g28010	0.0162768	0.0638198	0.255044	912	228.833	683.167	11	14	0.0161015	0.0611799
BjuVB01G15970	BniB01g018460.2N.1	0.00300113	0.0181346	0.165492	891	223.25	667.75	2	4	0.00299513	0.0179171
BjuVB01G32480	BcaB04g20553	0.0854273	0.427909	0.199639	363	84.3333	278.667	22.5	27.5	0.0807416	0.326087
BjuVB01G32480	BcaB06g26291	0.0203817	0.0139539	1.46065	321	72.3333	248.667	5	1	0.0201072	0.0138249
BjuVB01G32480	BniB01g041150.2N.1	0	0	NaN	366	84.5	281.5	0	0	0	0
BjuVB01G32480	BniB07g049580.2N.1	0.0936926	0.44557	0.210276	363	84.8333	278.167	24.5	28.5	0.0880767	0.335953
BjuVB01G33410	BcaB04g19145	0.135105	0.377968	0.357451	660	163.917	496.083	61.3333	48.6667	0.123635	0.296899
BjuVB01G33410	BcaB06g26185	0	0.0118814	0	672	169.667	502.333	0	2	0	0.0117878
BjuVB01G33410	BniB01g042470.2N.1	0.0226238	0.0824919	0.274255	660	166.417	493.583	11	13	0.022286	0.0781172
BjuVB01G33410	BniB07g031730.2N.1	0.152239	0.370583	0.410809	669	167	502	69.1667	48.8333	0.137782	0.292415
BjuVB01G45450	BcaB03g14685	0.0611569	0.342921	0.178341	1080	242.833	837.167	49.1667	66.8333	0.0587298	0.275223
BjuVB01G45450	BcaB04g21277	0.0577385	0.357341	0.161578	1092	246.25	845.75	47	70	0.055572	0.284264
BjuVB01G45450	BniB01g056300.2N.1	0.00116133	0.0852282	0.0136261	1110	248.25	861.75	1	20	0.00116043	0.0805639
BjuVB01G45450	BniB03g023870.2N.1	0.0559034	0.379679	0.147239	1077	241.667	835.333	45	72	0.0538707	0.297931
BjuVB01G45450	BniB07g058970.2N.1	0.0427379	0.349327	0.122344	1086	243.5	842.5	35	68	0.041543	0.279261
BjuVB02G01630	BniB02g002680.2N.1	0.00364299	0.106059	0.0343488	702	151.667	550.333	2	15	0.00363416	0.0989011
BjuVB02G01630	BniB03g001630.2N.1	0.197176	0.432403	0.456	564	123.75	440.25	76.3333	40.6667	0.173386	0.32862
BjuVB02G01630	BniB06g044530.2N.1	0.054146	0.333548	0.162334	696	150.417	545.583	28.5	40.5	0.0522377	0.269252
BjuVB02G13050	BcaB03g12234	0.121647	1.1244	0.108189	534	119.167	414.833	46.5833	69.4167	0.112294	0.582517
BjuVB02G13050	BcaB08g34983	0.0114703	0.0583222	0.196671	564	124.75	439.25	5	7	0.011383	0.0561122
BjuVB02G13050	BniB02g017000.2N.1	0.0970087	0.2328	0.416704	555	123.667	431.333	39.25	24.75	0.0909969	0.200135
BjuVB02G23190	BcaB08g35802	0	0	NaN	540	124	416	0	0	0	0
BjuVB02G23190	BniB02g032970.2N.1	0.00967755	0.016305	0.593533	540	124	416	4	2	0.00961538	0.016129
BjuVB02G23190	BniB05g034310.2N.1	0.237388	0.786659	0.301768	519	117.667	401.333	81.6667	57.3333	0.203488	0.487252
BjuVB02G26580	BcaB05g22358	0.0574994	0.311409	0.184643	1017	249.167	767.833	42.5	63.5	0.0553506	0.254849
BjuVB02G26580	BcaB08g36124	0.0075854	0.027966	0.271237	1050	255	795	6	7	0.00754717	0.027451
BjuVB02G26580	BniB02g037040.2N.1	0.00125865	0.00393444	0.319907	1050	254.833	795.167	1	1	0.0012576	0.00392413
BjuVB02G26580	BniB05g037170.2N.1	0.0561262	0.348058	0.161255	1017	249.583	767.417	41.5	69.5	0.0540775	0.278464
BjuVB02G35200	BcaB01g05018	0.270635	0.698844	0.387261	960	219.417	740.583	168.25	99.75	0.227186	0.454615
BjuVB02G35200	BcaB08g36866	0.00507402	0.0256435	0.197867	1029	238	791	4	6	0.00505689	0.0252101
BjuVB02G35200	BniB02g046900.2N.1	0.00505265	0.017022	0.29683	1032	237.667	794.333	4	4	0.00503567	0.0168303
BjuVB02G35200	BniB07g034690.2N.1	0.37835	0.711044	0.532105	639	142.583	496.417	147.5	65.5	0.297129	0.45938
BjuVB02G35200	BniB07g061360.2N.1	0.273621	0.841719	0.325075	933	213.667	719.333	164.917	108.083	0.229263	0.50585
BjuVB02G35200	BniB08g007610.2N.1	0.315876	0.618398	0.510798	495	112.583	382.417	98.5833	47.4167	0.25779	0.42117
BjuVB02G35210	BcaB08g36865	0.00608153	0.0168902	0.360062	1065	239.5	825.5	5	4	0.00605694	0.0167015
BjuVB02G56050	BcaB07g30010	0.0741426	0.445301	0.1665	1011	224.833	786.167	55.5	75.5	0.0705957	0.335804
BjuVB02G56050	BniB02g069440.2N.1	0.0106155	0.0640959	0.165619	1098	244.167	853.833	9	15	0.0105407	0.0614334
BjuVB02G56050	BniB04g006050.2N.1	0.0782621	0.507125	0.154325	1011	223.833	787.167	58.5	82.5	0.0743172	0.368578
BjuVB02G64130	BcaB04g19806	0.0456138	0.36938	0.123488	1035	255.417	779.583	34.5	74.5	0.0442544	0.29168
BjuVB02G64130	BniB02g077660.2N.1	0.00437558	0.0562654	0.0777669	606	147.583	458.417	2	8	0.00436284	0.0542067
BjuVB02G64130	BniB07g040010.2N.1	0.0380659	0.356653	0.106731	1035	253.667	781.333	29	72	0.037116	0.283837
BjuVB02G75750	BcaB03g12234	0.0206351	0.331303	0.0622845	441	97.0833	343.917	7	26	0.0203538	0.267811
BjuVB02G75750	BcaB08g34983	0.146053	0.94496	0.15456	426	95.0833	330.917	43.9167	51.0833	0.132712	0.537248
BjuVB02G75750	BniB02g017000.2N.1	0.129396	0.885134	0.146189	426	95.75	330.25	39.25	49.75	0.118849	0.519582
BjuVB02G75750	BniB02g089450.2N.1	0.002919	0	#NAME?	441	97.75	343.25	1	0	0.00291333	0
BjuVB02G75750	BniB03g015510.2N.1	0.0236298	0.347498	0.0679999	441	97.0833	343.917	8	27	0.0232614	0.278112
BjuVB03G01470	BniB03g001630.2N.1	0.0917927	0.10423	0.880678	597	130.167	466.833	40.3333	12.6667	0.0863977	0.0973111
BjuVB03G11800	BcaB03g12531	0.0284307	0.142457	0.199574	729	173.417	555.583	15.5	22.5	0.0278986	0.129745
BjuVB03G11800	BniB02g082850.2N.1	0.156278	0.576305	0.271173	618	144.833	473.167	66.75	58.25	0.141071	0.402186
BjuVB03G11800	BniB03g012140.2N.1	0.0156414	0.052474	0.298079	759	177.583	581.417	9	9	0.0154794	0.0506804
BjuVB03G11800	BniB05g010100.2N.1	0.1414	0.442132	0.319813	669	154.917	514.083	66.25	51.75	0.12887	0.334051
BjuVB03G14910	BcaB03g12239	0.0073824	0.00614128	1.20209	708	163.5	544.5	4	1	0.00734619	0.00611621
BjuVB03G14910	BniB03g015440.2N.1	0.00368438	0.0248213	0.148436	708	163.833	544.167	2	4	0.00367534	0.0244151
BjuVB03G14910	BniB05g000710.2N.1	0.0626266	0.385918	0.16228	705	164.083	540.917	32.5	49.5	0.0600832	0.301676
BjuVB03G14960	BcaB03g12234	0.00234375	0.0688161	0.0340582	549	121.667	427.333	1	8	0.00234009	0.0657534
BjuVB03G14960	BcaB08g34983	0.131578	0.94449	0.139311	534	119	415	50.0833	63.9167	0.120683	0.537115
BjuVB03G14960	BniB02g017000.2N.1	0.211072	0.958788	0.220145	522	117.5	404.5	74.4167	63.5833	0.183972	0.541135
BjuVB03G14960	BniB02g089450.2N.1	0.0241372	0.320023	0.0754235	540	119	421	10	31	0.023753	0.260504
BjuVB03G14960	BniB03g015510.2N.1	0.00469485	0.0422647	0.111082	549	121.667	427.333	2	5	0.00468019	0.0410959
BjuVB03G16720	BcaB03g13961	0.126419	0.425777	0.296912	1227	279.333	947.667	110.25	90.75	0.116338	0.324881
BjuVB03G16720	BniB03g017340.2N.1	0.0193306	0.0687575	0.281142	1251	281.583	969.417	18.5	18.5	0.0190836	0.0656999
BjuVB03G16720	BniB03g032930.2N.1	0.12291	0.364413	0.337284	1221	277.167	943.833	107	80	0.113367	0.288635
BjuVB03G16720	BniB04g042510.2N.1	0.123528	0.446158	0.27687	1170	264.167	905.833	103.167	88.8333	0.113891	0.336278
BjuVB03G17630	BcaB03g12021	0.0242087	0.0245924	0.984397	795	165.333	629.667	15	4	0.0238221	0.0241935
BjuVB03G17630	BniB03g018320.2N.1	0.0124426	0.0121665	1.02269	1140	248.583	891.417	11	3	0.0123399	0.0120684
BjuVB03G17630	BniB03g031980.2N.1	0.135423	0.39451	0.34327	1083	239.583	843.417	104.5	73.5	0.123901	0.306783
BjuVB03G17630	BniB04g040830.2N.1	0.126513	0.435699	0.290368	1092	242.333	849.667	98.9167	80.0833	0.116418	0.330468
BjuVB03G22600	BcaB03g14685	0.0118439	0.067747	0.174826	1098	247	851	10	16	0.0117509	0.0647773
BjuVB03G22600	BcaB04g21277	0.0811602	0.34443	0.235636	1092	245.917	846.083	65.0833	67.9167	0.0769231	0.276178
BjuVB03G22600	BniB01g056300.2N.1	0.0597815	0.442704	0.135037	1080	241.75	838.25	48.1667	80.8333	0.057461	0.334367
BjuVB03G22600	BniB03g023870.2N.1	0.0148343	0.0655346	0.226359	1098	247	851	12.5	15.5	0.0146886	0.062753
BjuVB03G22600	BniB07g058970.2N.1	0.0506908	0.294597	0.172068	1080	241.833	838.167	41.0833	58.9167	0.0490157	0.243625
BjuVB03G28920	BcaB03g14046	0.00943079	0.0223342	0.422259	1233	272.667	960.333	9	6	0.00937175	0.0220049
BjuVB03G28920	BniB03g018320.2N.1	0.14168	0.371105	0.381778	1089	240.833	848.167	109.5	70.5	0.129102	0.292734
BjuVB03G28920	BniB03g031980.2N.1	0.0094813	0.0186287	0.508961	1227	271.75	955.25	9	5	0.00942162	0.0183993
BjuVB03G28920	BniB04g040830.2N.1	0.0783629	0.406577	0.192738	1176	261	915	68.0833	81.9167	0.074408	0.313857
BjuVB03G29820	BcaB03g13961	0.0103352	0.0386842	0.267168	1266	291.75	974.25	10	11	0.0102643	0.0377035
BjuVB03G29820	BniB03g017340.2N.1	0.118461	0.38472	0.307915	1221	278	943	103.333	83.6667	0.109579	0.300959
BjuVB03G29820	BniB03g032930.2N.1	0.00515068	0.0208407	0.247145	1266	291.917	974.083	5	6	0.00513303	0.0205538
BjuVB03G37680	BcaB03g15422	0.00951638	0.0113531	0.838219	1218	266.25	951.75	9	3	0.00945626	0.0112676
BjuVB03G37680	BcaB05g24391	0.0947909	0.390098	0.242992	1209	261.917	947.083	84.3333	79.6667	0.0890453	0.304168
BjuVB03G37680	BniB03g041950.2N.1	0.00105152	0	#NAME?	1218	266.333	951.667	1	0	0.00105079	0
BjuVB03G37680	BniB05g065210.2N.1	0.117782	0.40108	0.293662	468	104.083	363.917	39.6667	32.3333	0.108999	0.310649
BjuVB03G48120	BcaB02g07031	0.0715714	0.284417	0.251642	936	208.417	727.583	49.6667	49.3333	0.0682625	0.236705
BjuVB03G48120	BniB03g054140.2N.1	0	0	NaN	960	213.5	746.5	0	0	0	0
BjuVB03G48120	BniB05g072040.2N.1	0.0770069	0.322783	0.238572	891	199.833	691.167	50.5833	52.4167	0.0731854	0.262302
BjuVB03G48120	BniB06g048670.2N.1	0.0646664	0.285289	0.22667	939	210	729	45.1667	49.8333	0.061957	0.237302
BjuVB03G51400	BcaB02g07172	0.046976	0.327068	0.143627	855	196.167	658.833	30	52	0.045535	0.265081
BjuVB03G51400	BcaB05g25147	0.0627965	0.335066	0.187415	858	196.75	661.25	39.8333	53.1667	0.0602394	0.270224
BjuVB03G51400	BniB03g058160.2N.1	0.00596573	0.0199845	0.298517	876	202.833	673.167	4	4	0.00594206	0.0197206
BjuVB03G51400	BniB05g074500.2N.1	0.0614113	0.350154	0.175384	858	196.583	661.417	39	55	0.0589643	0.27978
BjuVB04G05850	BcaB07g30010	0	0.00475437	0	951	211	740	0	1	0	0.00473934
BjuVB04G05850	BniB02g069440.2N.1	0.0683025	0.43249	0.157928	936	208.417	727.583	47.5	68.5	0.0652846	0.328669
BjuVB04G05850	BniB04g006050.2N.1	0.0115649	0.104406	0.110769	951	210.333	740.667	8.5	20.5	0.0114761	0.0974643
BjuVB04G36860	BcaB03g14046	0.0682656	0.401615	0.169977	1179	260.75	918.25	59.9167	81.0833	0.0652509	0.310962
BjuVB04G36860	BniB03g018320.2N.1	0.130122	0.42883	0.303435	1101	243.667	857.333	102.417	79.5833	0.11946	0.326607
BjuVB04G36860	BniB03g031980.2N.1	0.0686504	0.410462	0.167251	1173	259.667	913.333	59.9167	82.0833	0.0656022	0.31611
BjuVB04G36860	BniB04g040830.2N.1	0.00316762	0.00368664	0.859216	1221	271.917	949.083	3	1	0.00316094	0.0036776
BjuVB04G38130	BcaB03g13961	0.12052	0.346913	0.347406	1179	268.833	910.167	101.333	74.6667	0.111335	0.277743
BjuVB04G38130	BniB03g017340.2N.1	0.128008	0.454337	0.281747	1161	261.667	899.333	105.833	89.1667	0.11768	0.340764
BjuVB04G38130	BniB03g032930.2N.1	0.123728	0.332547	0.37206	1179	268.667	910.333	103.833	72.1667	0.114061	0.26861
BjuVB04G38130	BniB04g042510.2N.1	0.00660676	0.0113281	0.583219	1179	266.833	912.167	6	3	0.00657775	0.011243
BjuVB05G00060	BcaB03g12239	0.0620363	0.396051	0.156637	720	165.75	554.25	33	51	0.0595399	0.307692
BjuVB05G00060	BniB03g015440.2N.1	0.0625061	0.409908	0.152488	705	163.083	541.917	32.5	51.5	0.0599723	0.315789
BjuVB05G00060	BniB05g000710.2N.1	0.00361446	0	#NAME?	723	168.333	554.667	2	0	0.00360577	0
BjuVB05G10000	BcaB03g12531	0.11544	0.347303	0.332391	738	175.667	562.333	60.1667	48.8333	0.106995	0.277989
BjuVB05G10000	BniB02g082850.2N.1	0.132481	0.564516	0.23468	639	150.417	488.583	59.3333	59.6667	0.12144	0.396676
BjuVB05G10000	BniB03g012140.2N.1	0.147898	0.44827	0.32993	747	175.833	571.167	76.6667	59.3333	0.134228	0.337441
BjuVB05G10000	BniB05g010100.2N.1	0.011252	0.006208	1.81249	699	161.75	537.25	6	1	0.011168	0.00618238
BjuVB05G20540	BniB05g020940.2N.1	0	0	NaN	291	68.1667	222.833	0	0	0	0
BjuVB05G31320	BcaB05g22135	0	0	NaN	540	124.667	415.333	0	0	0	0
BjuVB05G31320	BcaB08g35802	0.242416	0.800913	0.302675	519	117.5	401.5	83.1667	57.8333	0.20714	0.492199
BjuVB05G31320	BniB02g032970.2N.1	0.263516	0.835547	0.315382	528	119.583	408.417	90.75	60.25	0.2222	0.503833
BjuVB05G31320	BniB05g034310.2N.1	0.00446929	0	#NAME?	582	133.167	448.833	2	0	0.004456	0
BjuVB05G33510	BcaB05g22358	0.0130424	0.0406741	0.320656	1026	252.583	773.417	10	10	0.0129296	0.0395909
BjuVB05G33510	BcaB08g36124	0.0582225	0.364475	0.159743	1017	249.417	767.583	43	72	0.05602	0.288674
BjuVB05G33510	BniB02g037040.2N.1	0.0553994	0.339132	0.163356	1017	249.25	767.75	41	68	0.0534028	0.272818
BjuVB05G33510	BniB05g037170.2N.1	0.0025918	0.00794709	0.326131	1026	253	773	2	2	0.00258732	0.00790514
BjuVB05G52340	BcaB03g15422	0.093585	0.396715	0.2359	1209	261.833	947.167	83.3333	80.6667	0.0879817	0.308084
BjuVB05G52340	BcaB05g24391	0.00316735	0.00385853	0.820869	1209	259.833	949.167	3	1	0.00316067	0.00384862
BjuVB05G52340	BniB03g041950.2N.1	0.09599	0.396549	0.242064	1209	261.917	947.083	85.3333	80.6667	0.0901012	0.307986
BjuVB05G52340	BniB05g065210.2N.1	0.0633006	0.0695807	0.909744	468	102.833	365.167	22.1667	6.83333	0.0607029	0.0664506
BjuVB05G57330	BcaB02g07031	0.0799035	0.322974	0.247399	885	197.833	687.167	52.0833	51.9167	0.0757943	0.262426
BjuVB05G57330	BcaB05g24919	0.00141359	0	#NAME?	912	203.917	708.083	1	0	0.00141226	0
BjuVB05G57330	BniB03g054140.2N.1	0.0785819	0.323288	0.243071	891	199.583	691.417	51.5833	52.4167	0.0746053	0.26263
BjuVB05G57330	BniB05g072040.2N.1	0.00141393	0.00491604	0.287615	912	204.083	707.917	1	1	0.0014126	0.00489996
BjuVB05G57330	BniB06g048670.2N.1	0.0810568	0.333889	0.242766	891	200.083	690.917	53.0833	53.9167	0.0768303	0.269471
BjuVB05G59310	BcaB02g07172	0.0644224	0.352352	0.182835	852	193.25	658.75	40.6667	54.3333	0.0617331	0.281156
BjuVB05G59310	BcaB05g25147	0.0134533	0.0415331	0.323917	873	198	675	9	8	0.0133333	0.040404
BjuVB05G59310	BniB03g058160.2N.1	0.061363	0.367765	0.166854	858	196.083	661.917	39	57	0.0589198	0.290693
BjuVB05G59310	BniB05g074500.2N.1	0	0	NaN	876	198.167	677.833	0	0	0	0
BjuVB06G20450	BcaB06g28551	0.0387064	0.349965	0.110601	714	157.333	556.667	21	44	0.0377246	0.279661
BjuVB06G20450	BniB01g012480.2N.1	0.0404014	0.349022	0.115756	717	157.667	559.333	22	44	0.0393325	0.27907
BjuVB06G20450	BniB06g020500.2N.1	0.00723769	0.0867633	0.0834188	714	158.667	555.333	4	13	0.00720288	0.0819328
BjuVB06G20450	BniB08g019490.2N.1	0.367161	0.889936	0.41257	270	63.3333	206.667	60	33	0.290323	0.521053
BjuVB06G37820	BniB02g002680.2N.1	0.0481828	0.305144	0.157902	696	149.583	546.417	25.5	37.5	0.0466677	0.250696
BjuVB06G37820	BniB03g001630.2N.1	0.152972	0.436553	0.35041	588	127.917	460.083	63.6667	42.3333	0.138381	0.330945
BjuVB06G37820	BniB06g044530.2N.1	0.00863816	0.0454193	0.190187	741	158.833	582.167	5	7	0.00858861	0.0440714
BjuVB06G41540	BcaB02g07031	0.00410211	0.00473935	0.865542	945	211.667	733.333	3	1	0.00409091	0.00472441
BjuVB06G41540	BniB03g054140.2N.1	0.076158	0.283865	0.268289	936	208.75	727.25	52.6667	49.3333	0.0724189	0.236327
BjuVB06G41540	BniB06g048670.2N.1	0.00549831	0.00950131	0.578689	942	211.833	730.167	4	2	0.0054782	0.00944138
BjuVB06G42780	BcaB02g07172	0.00447707	0.0256984	0.174216	870	197.917	672.083	3	5	0.00446373	0.0252632
BjuVB06G42780	BcaB05g25147	0.0633455	0.357298	0.17729	852	193.5	658.5	40	55	0.0607441	0.284238
BjuVB06G42780	BniB03g058160.2N.1	0.0453322	0.320072	0.141631	855	195.75	659.25	29	51	0.0439894	0.260536
BjuVB06G42780	BniB05g074500.2N.1	0.060338	0.347271	0.173749	852	193.667	658.333	38.1667	53.8333	0.0579747	0.277969
BjuVB06G42780	BniB06g050400.2N.1	0.00447763	0.00506759	0.883581	870	198	672	3	1	0.00446429	0.00505051
BjuVB07G00070	BniB07g034690.2N.1	0.11924	0.338272	0.352499	603	132.833	470.167	51.8333	36.1667	0.110245	0.272271
BjuVB07G00070	BniB07g061360.2N.1	0.00271986	0.0277381	0.0980548	957	220.333	736.667	2	6	0.00271493	0.0272315
BjuVB07G02780	BcaB03g14685	0.0486685	0.289832	0.16792	1083	243	840	39.5833	58.4167	0.047123	0.240398
BjuVB07G02780	BcaB04g21277	0.037107	0.141104	0.262976	1089	244.25	844.75	30.5833	31.4167	0.036204	0.128625
BjuVB07G02780	BniB01g056300.2N.1	0.0378244	0.419905	0.0900785	1083	242.583	840.417	31	78	0.0368865	0.321539
BjuVB07G02780	BniB03g023870.2N.1	0.0586926	0.311286	0.188549	1089	244.667	844.333	47.6667	62.3333	0.0564548	0.254768
BjuVB07G02780	BniB07g058970.2N.1	0.00594121	0.0596694	0.0995689	1089	244.083	844.917	5	14	0.00591774	0.0573575
BjuVB07G11370	BcaB04g20554	0.0582957	0.108071	0.539418	1089	245.083	843.917	47.3333	24.6667	0.0560877	0.100646
BjuVB07G11370	BniB07g049590.2N.1	0.00335508	0.0193434	0.173448	1158	261.833	896.167	3	5	0.00334759	0.0190961
BjuVB07G11380	BcaB04g20553	0.0107017	0.0116281	0.92033	369	86.6667	282.333	3	1	0.0106257	0.0115385
BjuVB07G11380	BcaB06g26291	0.0934977	0.417374	0.224014	318	73.4167	244.583	21.5	23.5	0.0879046	0.320091
BjuVB07G11380	BniB01g041150.2N.1	0.0856987	0.443192	0.193367	363	85.1667	277.833	22.5	28.5	0.0809838	0.334638
BjuVB07G11380	BniB07g049580.2N.1	0.00713018	0	#NAME?	369	87.1667	281.833	2	0	0.00709639	0
BjuVB07G14370	BcaB04g20266	0	0	NaN	720	158.167	561.833	0	0	0	0
BjuVB07G14370	BniB07g046310.2N.1	0	0	NaN	720	158.167	561.833	0	0	0	0
BjuVB07G20130	BcaB04g19806	0.00379668	0.0115907	0.327562	1053	260.833	792.167	3	3	0.00378708	0.0115016
BjuVB07G20130	BniB02g077660.2N.1	0.0624792	0.366022	0.170698	591	146.167	444.833	26.6667	42.3333	0.0599475	0.289624
BjuVB07G20130	BniB07g040010.2N.1	0.0101535	0.0642748	0.15797	1053	259.75	793.25	8	16	0.0100851	0.0615977
BjuVB07G24640	BniB07g034690.2N.1	0.00576003	0.0203863	0.282544	672	149.167	522.833	3	3	0.00573797	0.0201117
BjuVB07G27360	BcaB04g19145	0.0116357	0.0422647	0.275304	690	170.333	519.667	6	7	0.0115459	0.0410959
BjuVB07G27360	BcaB06g26185	0.149913	0.379476	0.395052	669	167.333	501.667	68.1667	49.8333	0.13588	0.297809
BjuVB07G27360	BniB01g042470.2N.1	0.111369	0.398174	0.279698	660	164	496	51.3333	50.6667	0.103495	0.308943
BjuVB07G27360	BniB07g031730.2N.1	0.0019274	0	#NAME?	690	170.5	519.5	1	0	0.00192493	0
BjuVB07G45460	BniB07g006760.2N.1	0.0344837	0.0834192	0.413378	720	148.833	571.167	19.25	11.75	0.0337029	0.0789474
BjuVB08G05540	BcaB01g05018	0.00122674	0	#NAME?	1050	234.167	815.833	1	0	0.00122574	0
BjuVB08G05540	BcaB08g36865	0.152281	0.447255	0.34048	975	219.167	755.833	104.167	73.8333	0.137817	0.336882
BjuVB08G05540	BniB02g046900.2N.1	0.285794	0.729955	0.391522	984	223.417	760.583	180.75	104.25	0.237647	0.466617
BjuVB08G05540	BniB08g007610.2N.1	0.0129035	0.0277381	0.465191	501	110.167	390.833	5	3	0.0127932	0.0272315
BjuVB08G16540	BcaB01g03979	0.142127	0.249116	0.570527	357	82.1667	274.833	35.5833	17.4167	0.129472	0.211968
BjuVB08G16540	BniB08g020380.2N.1	0.00275482	0	#NAME?	468	104.333	363.667	1	0	0.00274977	0
BjuVB08G42030	BcaB01g01460	0.182134	0.330729	0.550703	318	71.6667	246.333	39.8333	19.1667	0.161705	0.267442
BjuVB08G42030	BniB08g052510.2N.1	0.0583909	0.0803982	0.726271	297	65.5833	231.417	13	5	0.0561757	0.0762389
BniB01g012480.2N.1	BcaB06g28551	0	0	NaN	714	157.333	556.667	0	0	0	0
BniB01g018460.2N.1	BcaB06g28010	0.0166737	0.0556025	0.299873	891	223.917	667.083	11	12	0.0164897	0.0535914
BniB01g041150.2N.1	BcaB04g20553	0.0854273	0.427909	0.199639	363	84.3333	278.667	22.5	27.5	0.0807416	0.326087
BniB01g041150.2N.1	BcaB06g26291	0.0203817	0.0139539	1.46065	321	72.3333	248.667	5	1	0.0201072	0.0138249
BniB01g042470.2N.1	BcaB04g19145	0.139043	0.371143	0.374635	666	165.667	500.333	63.5	48.5	0.126915	0.292757
BniB01g042470.2N.1	BcaB06g26185	0.0226238	0.0824919	0.274255	660	166.417	493.583	11	13	0.022286	0.0781172
BniB01g056300.2N.1	BcaB03g14685	0.0598558	0.43285	0.138283	1080	242.75	837.25	48.1667	79.8333	0.0575296	0.328871
BniB01g056300.2N.1	BcaB04g21277	0.0564568	0.397819	0.141916	1092	246.167	845.833	46	76	0.0543842	0.308734
BniB02g017000.2N.1	BcaB03g12234	0.207804	1.12966	0.183953	522	117.5	404.5	73.4167	68.5833	0.1815	0.583688
BniB02g017000.2N.1	BcaB08g34983	0.0970287	0.200266	0.484499	555	123.75	431.25	39.25	21.75	0.0910145	0.175758
BniB02g032970.2N.1	BcaB08g35802	0.00967755	0.016305	0.593533	540	124	416	4	2	0.00961538	0.016129
BniB02g037040.2N.1	BcaB05g22358	0.0560693	0.318042	0.176295	1017	248.833	768.167	41.5	64.5	0.0540247	0.25921
BniB02g037040.2N.1	BcaB08g36124	0.00631317	0.0320905	0.19673	1050	254.667	795.333	5	8	0.00628667	0.0314136
BniB02g046900.2N.1	BcaB01g05018	0.287721	0.729955	0.394162	984	223.417	760.583	181.75	104.25	0.238961	0.466617
BniB02g046900.2N.1	BcaB08g36866	0.0041812	0.0243924	0.171414	1251	291.667	959.333	4	7	0.00416956	0.024
BniB02g069440.2N.1	BcaB07g30010	0.071292	0.438614	0.162539	1011	224.333	786.667	53.5	74.5	0.0680085	0.332095
BniB02g077660.2N.1	BcaB04g19806	0.0632693	0.362848	0.174369	591	146	445	27	42	0.0606742	0.287671
BniB02g082850.2N.1	BcaB03g12531	0.172782	0.551503	0.313294	630	147.25	482.75	74.5	57.5	0.154324	0.390492
BniB02g089450.2N.1	BcaB03g12234	0.0216883	0.346227	0.0626418	540	119	421	9	33	0.0213777	0.277311
BniB02g089450.2N.1	BcaB08g34983	0.130493	1.02293	0.127567	525	116.583	408.417	48.9167	65.0833	0.119771	0.558256
BniB03g012140.2N.1	BcaB03g12531	0.0415619	0.136307	0.304915	729	172.5	556.5	22.5	21.5	0.0404313	0.124638
BniB03g015440.2N.1	BcaB03g12239	0.00737107	0.0186732	0.394741	708	162.667	545.333	4	3	0.00733496	0.0184426
BniB03g015510.2N.1	BcaB03g12234	0.00234375	0.115271	0.0203326	549	121.667	427.333	1	13	0.00234009	0.106849
BniB03g015510.2N.1	BcaB08g34983	0.125464	0.945448	0.132703	534	119.25	414.75	47.9167	64.0833	0.115531	0.537386
BniB03g017340.2N.1	BcaB03g13961	0.122473	0.389699	0.314276	1221	277.75	943.25	106.583	84.4167	0.112996	0.30393
BniB03g018320.2N.1	BcaB03g12021	0.0225915	0.0307578	0.734496	795	165.917	629.083	14	5	0.0222546	0.0301356
BniB03g023870.2N.1	BcaB03g14685	0.00887584	0.0435807	0.203664	1098	248	850	7.5	10.5	0.00882353	0.0423387
BniB03g023870.2N.1	BcaB04g21277	0.0784098	0.337351	0.232428	1092	246.917	845.083	62.9167	67.0833	0.0744503	0.271684
BniB03g031980.2N.1	BcaB03g14046	0.00630311	0.0262773	0.239869	1227	271.083	955.917	6	7	0.0062767	0.0258223
BniB03g032930.2N.1	BcaB03g13961	0.0134672	0.0532138	0.253077	1266	292	974	13	15	0.013347	0.0513699
BniB03g041950.2N.1	BcaB03g15422	0.00845005	0.0113674	0.743355	1218	265.917	952.083	8	3	0.00840263	0.0112817
BniB03g041950.2N.1	BcaB05g24391	0.0935587	0.390751	0.239433	1209	261.583	947.417	83.3333	79.6667	0.0879585	0.304556
BniB03g054140.2N.1	BcaB02g07031	0.0715714	0.284417	0.251642	936	208.417	727.583	49.6667	49.3333	0.0682625	0.236705
BniB03g058160.2N.1	BcaB02g07172	0.0437168	0.344117	0.127041	855	195.667	659.333	28	54	0.0424671	0.27598
BniB03g058160.2N.1	BcaB05g25147	0.062747	0.352269	0.178122	858	196.25	661.75	39.8333	55.1667	0.0601939	0.281104
BniB04g006050.2N.1	BcaB07g30010	0.0119801	0.0963765	0.124305	1026	226.667	799.333	9.5	20.5	0.0118849	0.0904412
BniB04g040830.2N.1	BcaB03g14046	0.0765012	0.404316	0.189211	1176	260.5	915.5	66.5833	81.4167	0.0727289	0.31254
BniB04g042510.2N.1	BcaB03g13961	0.11491	0.348568	0.329664	1185	271.417	913.583	97.3333	75.6667	0.10654	0.278784
BniB05g000710.2N.1	BcaB03g12239	0.0620557	0.395527	0.156894	720	165.917	554.083	33	51	0.0595578	0.307383
BniB05g010100.2N.1	BcaB03g12531	0.111613	0.359554	0.31042	657	153.167	503.833	52.25	43.75	0.103705	0.285637
BniB05g034310.2N.1	BcaB05g22135	0.00483873	0	#NAME?	540	125.333	414.667	2	0	0.00482315	0
BniB05g034310.2N.1	BcaB08g35802	0.237388	0.786659	0.301768	519	117.667	401.333	81.6667	57.3333	0.203488	0.487252
BniB05g037170.2N.1	BcaB05g22358	0.0156783	0.0490805	0.31944	1026	252.583	773.417	12	12	0.0155156	0.0475091
BniB05g037170.2N.1	BcaB08g36124	0.0575189	0.380951	0.150988	1017	249.417	767.583	42.5	74.5	0.0553686	0.298697
BniB05g065210.2N.1	BcaB03g15422	0.11948	0.375701	0.318019	468	104.333	363.667	40.1667	30.8333	0.110449	0.295527
BniB05g065210.2N.1	BcaB05g24391	0.0633006	0.0695807	0.909744	468	102.833	365.167	22.1667	6.83333	0.0607029	0.0664506
BniB05g072040.2N.1	BcaB02g07031	0.0767021	0.322464	0.237862	885	198.083	686.917	50.0833	51.9167	0.0729103	0.262095
BniB05g072040.2N.1	BcaB05g24919	0	0.00491402	0	912	204.167	707.833	0	1	0	0.00489796
BniB05g074500.2N.1	BcaB02g07172	0.0644224	0.352352	0.182835	852	193.25	658.75	40.6667	54.3333	0.0617331	0.281156
BniB05g074500.2N.1	BcaB05g25147	0.0134533	0.0415331	0.323917	873	198	675	9	8	0.0133333	0.040404
BniB06g020500.2N.1	BcaB06g28551	0.042789	0.338085	0.126563	711	158	553	23	43	0.0415913	0.272152
BniB06g048670.2N.1	BcaB02g07031	0.00137018	0.0047431	0.288878	942	211.5	730.5	1	1	0.00136893	0.00472813
BniB06g050400.2N.1	BcaB02g07172	0.00898102	0.0309455	0.29022	870	197.917	672.083	6	6	0.00892746	0.0303158
BniB06g050400.2N.1	BcaB05g25147	0.0682921	0.349598	0.195345	852	193.25	658.75	43	54	0.0652751	0.279431
BniB07g031730.2N.1	BcaB04g19145	0.00967755	0.04235	0.228514	690	170	520	5	7	0.00961538	0.0411765
BniB07g031730.2N.1	BcaB06g26185	0.152239	0.380463	0.400141	669	167	502	69.1667	49.8333	0.137782	0.298403
BniB07g040010.2N.1	BcaB04g19806	0.0120753	0.0663304	0.182047	1053	259.917	793.083	9.5	16.5	0.0119786	0.0634819
BniB07g046310.2N.1	BcaB04g20266	0	0	NaN	720	158.167	561.833	0	0	0	0
BniB07g049580.2N.1	BcaB04g20553	0.0179006	0.0116734	1.53345	369	86.3333	282.667	5	1	0.0176887	0.011583
BniB07g049580.2N.1	BcaB06g26291	0.102668	0.419926	0.244491	318	73.0833	244.917	23.5	23.5	0.095951	0.321551
BniB07g049590.2N.1	BcaB04g20554	0.0569693	0.108389	0.525603	1089	244.417	844.583	46.3333	24.6667	0.0548594	0.100921
BniB07g058970.2N.1	BcaB03g14685	0.0501146	0.302299	0.165778	1080	242.833	837.167	40.5833	60.4167	0.048477	0.248799
BniB07g058970.2N.1	BcaB04g21277	0.0371273	0.146642	0.253182	1086	244	842	30.5	32.5	0.0362233	0.133197
BniB07g061360.2N.1	BcaB01g05018	0.328617	0.928871	0.353781	909	206.833	702.167	186.833	110.167	0.266081	0.532635
BniB08g007610.2N.1	BcaB01g05018	0.0129035	0.0277381	0.465191	501	110.167	390.833	5	3	0.0127932	0.0272315
BniB08g007610.2N.1	BcaB08g36865	0.174479	0.411178	0.424338	480	107.417	372.583	58	34	0.15567	0.316524
BniB08g019490.2N.1	BcaB06g28551	0.363036	0.688702	0.527131	270	63.25	206.75	59.5	28.5	0.287787	0.450593
BniB08g020380.2N.1	BcaB01g03979	0.137834	0.248518	0.554625	357	82.3333	274.667	34.5833	17.4167	0.12591	0.211538

## Sheet: Table S4
Table S4 The Ka/Ks ratio of BBX genes from C subgenome
Seq_1	Seq_2	Ka	Ks	Ka_Ks	EffectiveLen	AverageS-sites	AverageN-sites	cN	cS	pN	pS
BolC01g040700.2J	BnaC01T0376500ZS	0.00111566	0	#NAME?	1158	261	897	1	0	0.00111483	0
BolC01g022250.2J	BnaC01T0213400ZS	0.00568903	0	#NAME?	690	160.667	529.333	3	0	0.00566751	0
BolC01g026280.2J	BnaC01T0249900ZS	0.0226262	0	#NAME?	291	66.6667	224.333	5	0	0.0222883	0
BolC01g026280.2J	BnaC01T0376400ZS	0.288148	1.55805	0.184941	291	68.0833	222.917	53.3333	44.6667	0.239252	0.656059
BolC01g040680.2J	BnaC01T0376400ZS	0	0	NaN	273	65.1667	207.833	0	0	0	0
BolC01g040680.2J	BnaC01T0249900ZS	0.297848	2.19985	0.135395	228	53.75	174.25	42.8333	38.1667	0.245815	0.710078
BolC01g057040.2J	BnaC01T0499200ZS	0.0398339	0.0775195	0.513857	939	217.25	721.75	28	16	0.0387946	0.0736479
BolC01g053660.2J	BnaC03T0371800ZS	0.0497852	0.264854	0.187972	1026	231.917	794.083	38.25	51.75	0.0481687	0.22314
BolC01g040680.2J	BnaC05T0363900ZS	0.0760465	0.366159	0.207687	273	65.5833	207.417	15	19	0.0723182	0.289708
BolC01g053660.2J	BnaC05T0514700ZS	0.0565388	0.339567	0.166503	1101	247.167	853.833	46.5	67.5	0.0544603	0.273095
BolC01g022250.2J	BnaC07T0475300ZS	0.102207	0.324992	0.31449	597	136.5	460.5	44	36	0.0955483	0.263736
BolC01g022250.2J	BnaC08T0172500ZS	0.128382	0.387318	0.331464	663	155.917	507.083	59.8333	47.1667	0.117995	0.302512
BolC01g057040.2J	BnaC09T0505400ZS	0.250667	0.628772	0.398661	897	206.333	690.667	147.167	87.8333	0.213079	0.425687
BolC02g017720.2J	BnaC01T0213400ZS	0.223023	1.9574	0.113939	579	134.083	444.917	85.8333	93.1667	0.19292	0.694842
BolC02g024790.2J	BnaC02T0225600ZS	0.0315421	0.0530924	0.594098	795	169.083	625.917	19.3333	8.66667	0.030888	0.0512568
BolC02g031890.2J	BnaC02T0288700ZS	0.00784321	0.00738619	1.06187	909	204.083	704.917	5.5	1.5	0.00780234	0.00734994
BolC02g034680.2J	BnaC02T0313000ZS	0.00298174	0.00499378	0.597091	873	200.917	672.083	2	1	0.00297582	0.00497719
BolC02g017720.2J	BnaC02T0167000ZS	0.0198724	0.023064	0.86162	591	132.083	458.917	9	3	0.0196114	0.0227129
BolC02g015020.2J	BnaC02T0142900ZS	0	0	NaN	1026	253	773	0	0	0	0
BolC02g055370.2J	BnaC02T0484200ZS	0.0149615	0.0585224	0.255655	1041	230.917	810.083	12	13	0.0148133	0.0562974
BolC02g024790.2J	BnaC06T0312000ZS	0.109092	0.378485	0.288232	1203	259.917	943.083	95.75	77.25	0.101529	0.297211
BolC02g031890.2J	BnaC06T0416300ZS	0.0717167	0.279143	0.256917	894	199.5	694.5	47.5	46.5	0.0683945	0.233083
BolC02g034680.2J	BnaC06T0254800ZS	0.0560859	0.319198	0.175709	840	192.333	647.667	35	50	0.0540401	0.259965
BolC02g055370.2J	BnaC07T0327300ZS	0.090838	0.464436	0.195588	1023	228.167	794.833	68	79	0.0855525	0.346238
BolC02g017720.2J	BnaC09T0368700ZS	0.218674	0.687127	0.318245	513	114.083	398.917	75.6667	51.3333	0.18968	0.449963
BolC02g015020.2J	BnaC09T0410000ZS	0.0555631	0.290709	0.19113	708	171.167	536.833	28.75	41.25	0.0535548	0.240993
BolC03g072370.2J	BnaC01T0003400ZS	0.0582602	0.494248	0.117876	711	163.917	547.083	30.6667	59.3333	0.0560548	0.361973
BolC03g036190.2J	BnaC01T0499200ZS	0.141517	0.292404	0.48398	642	143.167	498.833	64.3333	34.6667	0.128968	0.242142
BolC03g069720.2J	BnaC03T0647300ZS	0.00414366	0.0180732	0.229271	1248	280	968	4	5	0.00413223	0.0178571
BolC03g072250.2J	BnaC03T0671800ZS	0	0	NaN	540	118.667	421.333	0	0	0	0
BolC03g072370.2J	BnaC03T0672600ZS	0	0.00601206	0	726	167	559	0	1	0	0.00598802
BolC03g047200.2J	BnaC03T0446600ZS	0.0143423	0.00600303	2.38917	660	167.25	492.75	7	1	0.014206	0.00597907
BolC03g036190.2J	BnaC03T0345500ZS	0.00377835	0	#NAME?	684	153.333	530.667	2	0	0.00376884	0
BolC03g039130.2J	BnaC03T0371800ZS	0.0157536	0.0686826	0.229368	1038	236.167	801.833	12.5	15.5	0.0155893	0.0656316
BolC03g018830.2J	BnaC04T0163500ZS	0.198179	0.472424	0.419494	453	97	356	62	34	0.174157	0.350515
BolC03g069720.2J	BnaC05T0241100ZS	0.148075	0.515432	0.287284	1092	248.583	843.417	113.333	92.6667	0.134374	0.372779
BolC03g047200.2J	BnaC05T0373600ZS	0.147189	0.281256	0.523326	666	168.417	497.583	66.5	39.5	0.133646	0.234537
BolC03g039130.2J	BnaC05T0514700ZS	0.0486999	0.387005	0.125838	1053	236.5	816.5	38.5	71.5	0.0471525	0.302326
BolC03g068340.2J	BnaC07T0159900ZS	0.143434	0.309344	0.46367	1152	257.083	894.917	116.833	65.1667	0.130552	0.253485
BolC03g072250.2J	BnaC07T0546500ZS	0.0320707	0.251713	0.12741	531	116.917	414.083	13	25	0.0313946	0.213828
BolC04g000530.2J	BnaC04T0001500ZS	0.00925428	0.0263281	0.351498	993	231.917	761.083	7	6	0.00919742	0.0258714
BolC04g018350.2J	BnaC04T0163500ZS	0	0	NaN	729	162	567	0	0	0	0
BolC04g057910.2J	BnaC04T0512400ZS	0	0	NaN	726	160.167	565.833	0	0	0	0
BolC04g057910.2J	BnaC04T0163500ZS	0.0352079	0.317018	0.11106	711	158.583	552.417	19	41	0.0343943	0.258539
BolC04g052230.2J	BnaC04T0461800ZS	0.00428471	0.0440332	0.0973063	936	233.833	702.167	3	10	0.00427249	0.0427655
BolC05g040750.2J	BnaC01T0376400ZS	0.0696746	0.400927	0.173784	336	80.5	255.5	17	25	0.0665362	0.310559
BolC05g025690.2J	BnaC03T0647300ZS	0.12406	0.471078	0.263354	1188	268.25	919.75	105.167	93.8333	0.114343	0.349798
BolC05g041760.2J	BnaC03T0446600ZS	0.147736	0.278906	0.529699	642	161	481	64.5	37.5	0.134096	0.232919
BolC05g058080.2J	BnaC03T0371800ZS	0.0457616	0.375369	0.121911	1035	235.333	799.667	35.5	69.5	0.0443935	0.295326
BolC05g025690.2J	BnaC05T0241100ZS	0.0267782	0.0642964	0.41648	1134	259.667	874.333	23	16	0.0263058	0.0616175
BolC05g023960.2J	BnaC05T0226300ZS	0.0080786	0.0191616	0.421603	1242	277.5	964.5	7.75	5.25	0.00803525	0.0189189
BolC05g034050.2J	BnaC05T0309900ZS	0	0	NaN	942	199.333	742.667	0	0	0	0
BolC05g040750.2J	BnaC05T0363900ZS	0.0421888	0.0258399	1.6327	375	88.5833	286.417	11.75	2.25	0.0410241	0.0253998
BolC05g041760.2J	BnaC05T0373600ZS	0	0	NaN	669	167.833	501.167	0	0	0	0
BolC05g058080.2J	BnaC05T0514700ZS	0	0.0120404	0	1113	251.167	861.833	0	3	0	0.0119443
BolC05g023960.2J	BnaC07T0159900ZS	0.0823471	0.344819	0.238813	1194	266.5	927.5	72.3333	73.6667	0.0779874	0.276423
BolC06g030760.2J	BnaC02T0288700ZS	0.0587458	0.314597	0.186733	891	197.833	693.167	39.1667	50.8333	0.056504	0.25695
BolC06g046810.2J	BnaC02T0288700ZS	0.0733674	0.300204	0.244392	894	200.083	693.917	48.5	49.5	0.0698931	0.247397
BolC06g029100.2J	BnaC02T0313000ZS	0.0560335	0.289093	0.193825	840	191.75	648.25	35	46	0.0539915	0.239896
BolC06g049500.2J	BnaC02T0313000ZS	0.0505111	0.425396	0.118739	864	198.667	665.333	32.5	64.5	0.0488477	0.324664
BolC06g035660.2J	BnaC06T0312000ZS	0.0010518	0.00380349	0.276536	1215	263.583	951.417	1	1	0.00105106	0.00379387
BolC06g030760.2J	BnaC06T0270900ZS	0	0	NaN	957	210.667	746.333	0	0	0	0
BolC06g030760.2J	BnaC06T0416300ZS	0.072577	0.364695	0.199007	945	207.75	737.25	51	60	0.069176	0.288809
BolC06g046810.2J	BnaC06T0416300ZS	0.00400268	0.00938245	0.426613	966	214.5	751.5	3	2	0.00399202	0.00932401
BolC06g046810.2J	BnaC06T0270900ZS	0.0726633	0.347426	0.209147	945	208.583	736.417	51	58	0.0692543	0.278066
BolC06g029100.2J	BnaC06T0254800ZS	0.00603473	0.0152677	0.395261	864	198.5	665.5	4	3	0.00601052	0.0151134
BolC06g049500.2J	BnaC06T0254800ZS	0.0520357	0.319787	0.16272	855	195.25	659.75	33.1667	50.8333	0.0502716	0.26035
BolC06g035840.2J	BnaC06T0313900ZS	0.00129227	0.0185338	0.0697251	993	218.5	774.5	1	4	0.00129116	0.0183066
BolC07g053180.2J	BnaC01T0213400ZS	0.0997221	0.35968	0.277252	597	136.5	460.5	43	39	0.0933768	0.285714
BolC07g037380.2J	BnaC02T0484200ZS	0.0923522	0.454283	0.203292	1023	228.917	794.083	69	78	0.0868926	0.340735
BolC07g017190.2J	BnaC03T0647300ZS	0.118592	0.392899	0.301838	1155	261.583	893.417	98	80	0.109691	0.30583
BolC07g060380.2J	BnaC03T0671800ZS	0.0320707	0.251713	0.12741	531	116.917	414.083	13	25	0.0313946	0.213828
BolC07g018480.2J	BnaC05T0226300ZS	0.0718644	0.332088	0.216402	1194	266.167	927.833	63.5833	71.4167	0.0685288	0.268316
BolC07g018480.2J	BnaC07T0159900ZS	0.00105079	0	#NAME?	1224	271.667	952.333	1	0	0.00105005	0
BolC07g060380.2J	BnaC07T0546500ZS	0	0.0171191	0	537	118.167	418.833	0	2	0	0.0169252
BolC07g053180.2J	BnaC07T0475300ZS	0.00843298	0.0289192	0.291604	618	141	477	4	4	0.00838574	0.0283688
BolC07g041270.2J	BnaC07T0361000ZS	0.00762395	0.0561009	0.135897	1050	259	791	6	14	0.00758534	0.0540541
BolC07g037380.2J	BnaC07T0327300ZS	0.00602413	0.00411524	1.46386	1077	243.667	833.333	5	1	0.006	0.00410397
BolC07g041270.2J	BnaC09T0055900ZS	0.0493292	0.282017	0.174916	1026	251	775	37	59	0.0477419	0.23506
BolC08g018710.2J	BnaC01T0213400ZS	0.130078	0.403096	0.322697	663	155	508	60.6667	48.3333	0.119423	0.311828
BolC08g049280.2J	BnaC03T0671800ZS	0.109872	0.96522	0.113831	525	116.5	408.5	41.75	63.25	0.102203	0.542918
BolC08g002150.2J	BnaC05T0043300ZS	0.04339	0.354082	0.122542	708	150.583	557.417	23.5	42.5	0.0421588	0.282236
BolC08g049280.2J	BnaC07T0546500ZS	0.150147	1.11864	0.134223	519	115.417	403.583	54.9167	67.0833	0.136073	0.581227
BolC08g018710.2J	BnaC07T0475300ZS	0.164343	0.430509	0.38174	588	134.583	453.417	66.9167	44.0833	0.147583	0.327554
BolC08g049280.2J	BnaC08T0453700ZS	0	0.00798942	0	561	125.833	435.167	0	1	0	0.00794702
BolC08g058380.2J	BnaC08T0021600ZS	0.0673623	0.338989	0.198715	684	148.5	535.5	34.5	40.5	0.0644258	0.272727
BolC08g002150.2J	BnaC08T0021600ZS	0.00707865	0.0465008	0.152227	723	155.25	567.75	4	7	0.00704535	0.0450886
BolC08g018710.2J	BnaC08T0172500ZS	0.0238918	0.0175276	1.3631	726	173.167	552.833	13	3	0.0235152	0.0173244
BolC09g057350.2J	BnaC02T0071200ZS	0.115102	0.384412	0.299422	921	215	706	75.3333	64.6667	0.106704	0.300775
BolC09g041740.2J	BnaC02T0167000ZS	0.24519	0.742468	0.330236	519	116.167	402.833	84.25	54.75	0.209144	0.471306
BolC09g046240.2J	BnaC02T0142900ZS	0.0551919	0.329977	0.16726	1014	248.167	765.833	40.75	66.25	0.05321	0.266958
BolC09g006590.2J	BnaC07T0361000ZS	0.0437596	0.297204	0.147238	1029	252.667	776.333	33	62	0.0425075	0.245383
BolC09g057350.2J	BnaC09T0505400ZS	0.0358585	0.0568119	0.631179	987	225.417	761.583	26.6667	12.3333	0.0350148	0.0547135
BolC09g033280.2J	BnaC09T0304000ZS	0	0	NaN	477	106.833	370.167	0	0	0	0
BolC09g041740.2J	BnaC09T0368700ZS	0	0	NaN	540	121.667	418.333	0	0	0	0
BolC09g006590.2J	BnaC09T0055900ZS	0.0025718	0.0119524	0.215169	1032	253	779	2	3	0.00256739	0.0118577
BolC09g046240.2J	BnaC09T0410000ZS	0.0106542	0.028822	0.369656	744	176.833	567.167	6	5	0.0105789	0.0282752
BolC01g057040.2J	BcaC01g04550	0.136768	0.215813	0.633733	597	133.75	463.25	57.9167	25.0833	0.125022	0.187539
BolC01g053660.2J	BcaC03g17642	0.174721	1.0188	0.171497	999	220	779	121.417	122.583	0.155862	0.557197
BolC01g057040.2J	BcaC04g18929	0.251607	0.623975	0.403232	897	206.167	690.833	147.667	87.3333	0.213752	0.423605
BolC01g053660.2J	BcaC05g29558	0.0624887	0.379298	0.164748	1029	228.417	800.583	48	68	0.0599563	0.297702
BolC01g022250.2J	BcaC07g38278	0.128382	0.387318	0.331464	663	155.917	507.083	59.8333	47.1667	0.117995	0.302512
BolC01g022250.2J	BcaC09g50586	0.00953302	0.0320905	0.297067	687	159.167	527.833	5	5	0.00947269	0.0314136
BolC01g026280.2J	BcaC09g49131	0.288148	1.4491	0.198846	291	68.0833	222.917	53.3333	43.6667	0.239252	0.641371
BolC01g026280.2J	BcaC09g50207	0.0180189	0	#NAME?	291	66.3333	224.667	4	0	0.0178042	0
BolC01g040680.2J	BcaC09g49131	0	0.0155044	0	273	65.1667	207.833	0	1	0	0.0153453
BolC01g057040.2J	BcaC09g47697	0.0176155	0.0549102	0.320806	897	207.75	689.25	12	11	0.0174102	0.0529483
BolC02g024790.2J	BcaC03g14961	0.00212239	0.0116583	0.18205	1203	259.333	943.667	2	3	0.00211939	0.0115681
BolC02g031890.2J	BcaC03g15587	0.00569939	0.00490599	1.16172	909	204.5	704.5	4	1	0.00567779	0.00488998
BolC02g034680.2J	BcaC03g15826	0.0014892	0	#NAME?	873	200.833	672.167	1	0	0.00148773	0
BolC02g017720.2J	BcaC03g14311	0.0198724	0.023064	0.86162	591	132.083	458.917	9	3	0.0196114	0.0227129
BolC02g015020.2J	BcaC03g14135	0	0	NaN	1026	253	773	0	0	0	0
BolC02g055370.2J	BcaC03g17642	0.0149615	0.0585224	0.255655	1041	230.917	810.083	12	13	0.0148133	0.0562974
BolC02g015020.2J	BcaC04g19939	0.0537877	0.329977	0.163005	1014	248.167	765.833	39.75	66.25	0.0519042	0.266958
BolC02g055370.2J	BcaC06g30815	0.0789806	0.349251	0.226143	972	216.083	755.917	56.6667	60.3333	0.0749642	0.279213
BolC02g024790.2J	BcaC08g45968	0.109092	0.384885	0.28344	1203	259.917	943.083	95.75	78.25	0.101529	0.301058
BolC02g031890.2J	BcaC08g47341	0.0748732	0.279426	0.267954	894	199.333	694.667	49.5	46.5	0.0712572	0.233278
BolC02g031890.2J	BcaC08g45568	0.0579878	0.310277	0.186891	891	198.083	692.917	38.6667	50.3333	0.0558028	0.254102
BolC02g034680.2J	BcaC08g45415	0.0527374	0.311952	0.169056	840	192	648	33	49	0.0509259	0.255208
BolC03g068340.2J	BcaC01g01695	0.0177934	0.00782021	2.27532	1167	257.083	909.917	16	2	0.017584	0.00777958
BolC03g072250.2J	BcaC01g00267	0	0	NaN	540	118.667	421.333	0	0	0	0
BolC03g072370.2J	BcaC01g00276	0	0.00601206	0	726	167	559	0	1	0	0.00598802
BolC03g047200.2J	BcaC01g03524	0.00591233	0	#NAME?	684	174.583	509.417	3	0	0.00588909	0
BolC03g036190.2J	BcaC01g04550	0.0851827	0.191127	0.445687	639	142.25	496.75	40	24	0.0805234	0.168717
BolC03g036190.2J	BcaC01g04449	0.00395518	0	#NAME?	654	147	507	2	0	0.00394477	0
BolC03g018830.2J	BcaC02g11238	0.207666	0.487301	0.426155	456	97.6667	358.333	65	35	0.181395	0.358362
BolC03g069720.2J	BcaC05g26808	0.140521	0.450543	0.311891	1173	264.5	908.5	116.417	89.5833	0.128142	0.338689
BolC03g069720.2J	BcaC05g26620	0.128224	0.508211	0.252304	1122	253.75	868.25	102.333	93.6667	0.117862	0.36913
BolC03g039130.2J	BcaC05g29558	0.0583807	0.402247	0.145136	984	218.417	765.583	43	68	0.0561663	0.311332
BolC03g069720.2J	BcaC06g35327	0.199498	0.479563	0.416	999	234.5	764.5	133.917	83.0833	0.175169	0.3543
BolC03g072250.2J	BcaC07g41156	0.112712	0.934759	0.120578	525	116.5	408.5	42.75	62.25	0.104651	0.534335
BolC03g036190.2J	BcaC09g47697	0.158048	0.307227	0.514436	615	140.167	474.833	67.6667	35.3333	0.142506	0.252081
BolC04g000530.2J	BcaC02g12537	0.00925428	0.0263281	0.351498	993	231.917	761.083	7	6	0.00919742	0.0258714
BolC04g018350.2J	BcaC02g11238	0.0106637	0.0778235	0.137024	729	162.333	566.667	6	12	0.0105882	0.073922
BolC04g057910.2J	BcaC02g07980	0.00177778	0.0126186	0.140886	723	159.833	563.167	1	2	0.00177567	0.012513
BolC04g057910.2J	BcaC02g11238	0.0314424	0.269701	0.116583	711	158.917	552.083	17	36	0.0307925	0.226534
BolC04g052230.2J	BcaC02g08411	0.00285307	0.0305719	0.0933232	936	233.667	702.333	2	7	0.00284765	0.0299572
BolC05g041760.2J	BcaC01g03524	0.145886	0.268888	0.542554	666	168.167	497.833	66	38	0.132574	0.225966
BolC05g025690.2J	BcaC05g26620	0.00900743	0.0154545	0.582835	1155	261.5	893.5	8	4	0.00895355	0.0152964
BolC05g025690.2J	BcaC05g26808	0.0834924	0.21978	0.37989	1170	265.083	904.917	71.5	50.5	0.0790128	0.190506
BolC05g023960.2J	BcaC05g26666	0.0459383	0.243609	0.188574	1221	272.833	948.167	42.25	56.75	0.0445597	0.208002
BolC05g034050.2J	BcaC05g27534	0.0238314	0.0301948	0.789257	768	160.5	607.5	14.25	4.75	0.0234568	0.029595
BolC05g041760.2J	BcaC05g28254	0	0	NaN	669	167.833	501.167	0	0	0	0
BolC05g058080.2J	BcaC05g29558	0.00494898	0.0129827	0.3812	1044	233.083	810.917	4	3	0.00493269	0.0128709
BolC05g025690.2J	BcaC06g35327	0.195541	0.408536	0.478639	987	231.75	755.25	130	73	0.172128	0.314995
BolC05g040750.2J	BcaC09g49131	0.0696746	0.400927	0.173784	336	80.5	255.5	17	25	0.0665362	0.310559
BolC06g035660.2J	BcaC03g14961	0.107856	0.353562	0.305055	1203	259.833	943.167	94.75	73.25	0.100459	0.281911
BolC06g030760.2J	BcaC03g15587	0.0564444	0.309954	0.182106	891	198.25	692.75	37.6667	50.3333	0.0543727	0.253888
BolC06g029100.2J	BcaC03g15826	0.0543658	0.296959	0.183075	840	191.667	648.333	34	47	0.0524422	0.245217
BolC06g049500.2J	BcaC03g15826	0.0488987	0.434572	0.112522	864	198.583	665.417	31.5	65.5	0.0473388	0.329836
BolC06g035660.2J	BcaC08g45968	0.00315984	0.0153311	0.206107	1215	263.583	951.417	3	4	0.00315319	0.0151755
BolC06g030760.2J	BcaC08g45568	0.00134168	0.00475437	0.282199	957	211	746	1	1	0.00134048	0.00473934
BolC06g030760.2J	BcaC08g47340	0.0734372	0.365211	0.201082	903	195.417	707.583	49.5	56.5	0.0699564	0.289126
BolC06g046810.2J	BcaC08g47339	0.0180414	0.0365149	0.494083	921	201.083	719.917	12.8333	7.16667	0.0178261	0.0356403
BolC06g029100.2J	BcaC08g45415	0.00300979	0.00506331	0.59443	864	198.167	665.833	2	1	0.00300375	0.00504626
BolC06g029100.2J	BcaC08g47429	0.0527292	0.319553	0.165009	852	194.083	657.917	33.5	50.5	0.0509183	0.260198
BolC06g049500.2J	BcaC08g45415	0.048768	0.312645	0.155985	855	194.917	660.083	31.1667	49.8333	0.0472163	0.255665
BolC06g049500.2J	BcaC08g47429	0.00592449	0.0675782	0.0876688	879	201.167	677.833	4	13	0.00590116	0.064623
BolC06g035840.2J	BcaC08g45987	0.00127119	0.0137199	0.0926528	1008	220.667	787.333	1	3	0.00127011	0.0135952
BolC07g060380.2J	BcaC01g00267	0.0320707	0.251713	0.12741	531	116.917	414.083	13	25	0.0313946	0.213828
BolC07g037380.2J	BcaC03g17642	0.0923522	0.454283	0.203292	1023	228.917	794.083	69	78	0.0868926	0.340735
BolC07g041270.2J	BcaC04g23566	0.0464853	0.279986	0.166028	1029	252.5	776.5	35	59	0.0450741	0.233663
BolC07g017190.2J	BcaC05g26808	0.112299	0.353864	0.31735	1152	263.5	888.5	92.6667	74.3333	0.104296	0.2821
BolC07g017190.2J	BcaC05g26620	0.109201	0.34766	0.314102	1071	244.417	826.583	84	68	0.101623	0.278213
BolC07g018480.2J	BcaC05g26666	0.0806253	0.354812	0.227234	1185	263.833	921.167	70.4167	74.5833	0.0764429	0.282691
BolC07g017190.2J	BcaC06g35327	0.090187	0.161932	0.556942	1047	247.75	799.25	67.9167	36.0833	0.0849755	0.145644
BolC07g053180.2J	BcaC06g32700	0.044367	0.215611	0.205773	603	138.75	464.25	20	26	0.0430802	0.187387
BolC07g037380.2J	BcaC06g30815	0.0234436	0.235325	0.0996221	1014	226.917	787.083	18.1667	45.8333	0.023081	0.201983
BolC07g060380.2J	BcaC07g41156	0.153181	1.08109	0.14169	519	115.417	403.583	55.9167	66.0833	0.13855	0.572563
BolC07g053180.2J	BcaC09g50586	0.108434	0.427406	0.253703	609	140.167	468.833	47.3333	45.6667	0.10096	0.325803
BolC08g049280.2J	BcaC01g00267	0.109872	0.96522	0.113831	525	116.5	408.5	41.75	63.25	0.102203	0.542918
BolC08g049280.2J	BcaC07g41156	0.0023015	0.00798942	0.288068	561	125.833	435.167	1	1	0.00229797	0.00794702
BolC08g058380.2J	BcaC07g42088	0.0324324	0.188246	0.172287	690	149.167	540.833	17.1667	24.8333	0.0317411	0.16648
BolC08g058380.2J	BcaC07g36814	0.0672747	0.340924	0.19733	684	147.833	536.167	34.5	40.5	0.0643457	0.273957
BolC08g002150.2J	BcaC07g42088	0.0672558	0.364603	0.184463	693	148.917	544.083	35	43	0.0643284	0.288752
BolC08g018710.2J	BcaC07g38278	0.0238918	0.0175276	1.3631	726	173.167	552.833	13	3	0.0235152	0.0173244
BolC08g018710.2J	BcaC09g50586	0.134128	0.368988	0.363502	660	153.833	506.167	62.1667	44.8333	0.122819	0.291441
BolC09g057350.2J	BcaC03g18455	0.115102	0.384412	0.299422	921	215	706	75.3333	64.6667	0.106704	0.300775
BolC09g041740.2J	BcaC03g14311	0.24519	0.742468	0.330236	519	116.167	402.833	84.25	54.75	0.209144	0.471306
BolC09g046240.2J	BcaC03g14135	0.0551919	0.329977	0.16726	1014	248.167	765.833	40.75	66.25	0.05321	0.266958
BolC09g057360.2J	BcaC04g18930	0.00708109	0.0163941	0.431929	1098	246.667	851.333	6	4	0.00704777	0.0162162
BolC09g057350.2J	BcaC04g18929	0.0372371	0.0616126	0.604375	987	225.417	761.583	27.6667	13.3333	0.0363278	0.0591497
BolC09g033280.2J	BcaC04g21024	0	0	NaN	477	106.833	370.167	0	0	0	0
BolC09g041740.2J	BcaC04g20335	0.00480194	0	#NAME?	540	122.167	417.833	2	0	0.0047866	0
BolC09g006590.2J	BcaC04g23566	0	0	NaN	1035	254.5	780.5	0	0	0	0
BolC09g046240.2J	BcaC04g19939	0.00123559	0	#NAME?	1068	258	810	1	0	0.00123457	0
BnaC01T0003400ZS	BcaC01g00276	0.0582602	0.506133	0.115108	711	163.917	547.083	30.6667	60.3333	0.0560548	0.368073
BnaC01T0499200ZS	BcaC01g04550	0.120349	0.215916	0.557385	609	134.583	474.417	52.75	25.25	0.111189	0.187616
BnaC01T0499200ZS	BcaC04g18929	0.255102	0.794212	0.321201	918	210.083	707.917	153.083	102.917	0.216245	0.489885
BnaC01T0213400ZS	BcaC07g38278	0.126045	0.387318	0.325432	663	155.917	507.083	58.8333	47.1667	0.116023	0.302512
BnaC01T0499200ZS	BcaC09g47697	0.0440206	0.0842722	0.522362	897	207	690	29.5	16.5	0.0427536	0.0797101
BnaC01T0249900ZS	BcaC09g49131	0.262486	1.43836	0.182489	291	68.25	222.75	49.3333	43.6667	0.221474	0.639805
BnaC01T0376400ZS	BcaC09g49131	0	0.0126319	0	336	79.8333	256.167	0	1	0	0.0125261
BnaC01T0249900ZS	BcaC09g50207	0.00446762	0	#NAME?	291	66.5	224.5	1	0	0.00445434	0
BnaC01T0213400ZS	BcaC09g50586	0.0076167	0.0320905	0.237351	687	159.167	527.833	4	5	0.00757815	0.0314136
BnaC02T0142900ZS	BcaC03g14135	0	0	NaN	1026	253	773	0	0	0	0
BnaC02T0167000ZS	BcaC03g14311	0	0	NaN	591	131.167	459.833	0	0	0	0
BnaC02T0225500ZS	BcaC03g14961	0.0033689	0	#NAME?	384	86.5	297.5	1	0	0.00336134	0
BnaC02T0288700ZS	BcaC03g15587	0.00498518	0.00244798	2.03644	909	204.583	704.417	3.5	0.5	0.00496865	0.00244399
BnaC02T0313000ZS	BcaC03g15826	0.00148828	0.00500628	0.297283	873	200.417	672.583	1	1	0.0014868	0.0049896
BnaC02T0484200ZS	BcaC03g17642	0	0	NaN	1041	231.667	809.333	0	0	0	0
BnaC02T0071200ZS	BcaC03g18455	0	0	NaN	963	227.333	735.667	0	0	0	0
BnaC02T0071200ZS	BcaC04g18929	0.115642	0.341987	0.338148	924	214.833	709.167	76	59	0.107168	0.274631
BnaC02T0142900ZS	BcaC04g19939	0.0537877	0.329977	0.163005	1014	248.167	765.833	39.75	66.25	0.0519042	0.266958
BnaC02T0484200ZS	BcaC06g30815	0.0805362	0.347714	0.231616	972	216.833	755.167	57.6667	60.3333	0.0763628	0.278248
BnaC02T0313000ZS	BcaC08g45415	0.0527023	0.304915	0.172843	840	191.583	648.417	33	48	0.0508932	0.250544
BnaC02T0288700ZS	BcaC08g45568	0.0572158	0.321649	0.177883	891	198.167	692.833	38.1667	51.8333	0.0550878	0.261564
BnaC02T0225500ZS	BcaC08g45968	0.0938164	0.289758	0.323775	384	86.3333	297.667	26.25	20.75	0.0881859	0.240347
BnaC02T0288700ZS	BcaC08g47341	0.0740876	0.29028	0.255228	894	199.417	694.583	49	48	0.0705459	0.240702
BnaC03T0671800ZS	BcaC01g00267	0	0	NaN	540	118.667	421.333	0	0	0	0
BnaC03T0672600ZS	BcaC01g00276	0	0	NaN	726	167	559	0	0	0	0
BnaC03T0446600ZS	BcaC01g03524	0.0081578	0.00601206	1.35691	660	167	493	4	1	0.00811359	0.00598802
BnaC03T0345500ZS	BcaC01g04449	0	0	NaN	654	146.833	507.167	0	0	0	0
BnaC03T0345500ZS	BcaC01g04550	0.0896748	0.191382	0.468564	639	142.083	496.917	42	24	0.0845212	0.168915
BnaC03T0647300ZS	BcaC05g26620	0.121844	0.49131	0.247998	1116	252	864	97.1667	90.8333	0.112461	0.36045
BnaC03T0647300ZS	BcaC05g26808	0.137182	0.440651	0.311316	1173	264.333	908.667	113.917	88.0833	0.125367	0.333228
BnaC03T0371800ZS	BcaC05g29558	0.0554205	0.389475	0.142295	966	217.25	748.75	40	66	0.0534224	0.303797
BnaC03T0647300ZS	BcaC06g35327	0.197509	0.457004	0.432183	999	234.5	764.5	132.75	80.25	0.173643	0.342217
BnaC03T0671800ZS	BcaC07g41156	0.112712	0.934759	0.120578	525	116.5	408.5	42.75	62.25	0.104651	0.534335
BnaC03T0345500ZS	BcaC09g47697	0.163203	0.307679	0.530432	615	140	475	69.6667	35.3333	0.146667	0.252381
BnaC04T0512400ZS	BcaC02g07980	0.00177778	0.0126186	0.140886	723	159.833	563.167	1	2	0.00177567	0.012513
BnaC04T0461800ZS	BcaC02g08411	0.0014218	0.0128759	0.110424	939	235	704	1	3	0.00142045	0.012766
BnaC04T0163500ZS	BcaC02g11238	0.0106637	0.0778235	0.137024	729	162.333	566.667	6	12	0.0105882	0.073922
BnaC04T0512400ZS	BcaC02g11238	0.0314424	0.269701	0.116583	711	158.917	552.083	17	36	0.0307925	0.226534
BnaC04T0001500ZS	BcaC02g12537	0	0	NaN	1002	232.667	769.333	0	0	0	0
BnaC05T0373600ZS	BcaC01g03524	0.145886	0.268888	0.542554	666	168.167	497.833	66	38	0.132574	0.225966
BnaC05T0043300ZS	BcaC02g11238	0.146979	0.838634	0.175261	708	154.833	553.167	73.8333	78.1667	0.133474	0.504844
BnaC05T0241100ZS	BcaC05g26620	0.0325663	0.0393222	0.828193	1110	252.333	857.667	27.3333	9.66667	0.0318694	0.0383091
BnaC05T0226300ZS	BcaC05g26666	0.0372915	0.237466	0.157039	1221	272.667	948.333	34.5	55.5	0.0363796	0.203545
BnaC05T0241100ZS	BcaC05g26808	0.1014	0.253205	0.400466	1071	245.083	825.917	78.3333	52.6667	0.0948441	0.214893
BnaC05T0309900ZS	BcaC05g27534	0.0238314	0.0301948	0.789257	768	160.5	607.5	14.25	4.75	0.0234568	0.029595
BnaC05T0373600ZS	BcaC05g28254	0	0	NaN	669	167.833	501.167	0	0	0	0
BnaC05T0514700ZS	BcaC05g29558	0.00494898	0.026194	0.188936	1044	233.083	810.917	4	6	0.00493269	0.0257419
BnaC05T0241100ZS	BcaC06g35327	0.237909	0.478268	0.497439	1011	239.667	771.333	157.25	84.75	0.203868	0.353616
BnaC05T0043300ZS	BcaC07g36814	0.0405255	0.338989	0.119548	708	150.333	557.667	22	41	0.0394501	0.272727
BnaC05T0043300ZS	BcaC07g42088	0.0410931	0.356271	0.115342	684	146.333	537.667	21.5	41.5	0.0399876	0.283599
BnaC05T0363900ZS	BcaC09g49131	0.0696746	0.400927	0.173784	336	80.5	255.5	17	25	0.0665362	0.310559
BnaC06T0312000ZS	BcaC03g14961	0.10905	0.360199	0.30275	1203	259.583	943.417	95.75	74.25	0.101493	0.286035
BnaC06T0270900ZS	BcaC03g15587	0.0564444	0.309954	0.182106	891	198.25	692.75	37.6667	50.3333	0.0543727	0.253888
BnaC06T0442300ZS	BcaC03g15826	0.102089	0.522569	0.19536	498	115.583	382.417	36.5	43.5	0.0954456	0.376352
BnaC06T0254800ZS	BcaC03g15826	0.0543803	0.320236	0.169814	840	191.833	648.167	34	50	0.0524556	0.260643
BnaC06T0254800ZS	BcaC08g45415	0.00301054	0.0101524	0.296534	864	198.333	665.667	2	2	0.00300451	0.010084
BnaC06T0442300ZS	BcaC08g45415	0.106169	0.434188	0.244523	486	112.25	373.75	37	37	0.0989967	0.329621
BnaC06T0270900ZS	BcaC08g45568	0.00134168	0.00475437	0.282199	957	211	746	1	1	0.00134048	0.00473934
BnaC06T0312000ZS	BcaC08g45968	0.00421497	0.0192318	0.219167	1215	263.333	951.667	4	5	0.00420315	0.0189873
BnaC06T0313900ZS	BcaC08g45987	0	0.0138465	0	993	218.667	774.333	0	3	0	0.0137195
BnaC06T0416300ZS	BcaC08g47339	0.0166199	0.0261446	0.635691	921	201.083	719.917	11.8333	5.16667	0.0164371	0.0256942
BnaC06T0270900ZS	BcaC08g47340	0.0734372	0.365211	0.201082	903	195.417	707.583	49.5	56.5	0.0699564	0.289126
BnaC06T0254800ZS	BcaC08g47429	0.0543759	0.319211	0.170344	852	194.25	657.75	34.5	50.5	0.0524515	0.259974
BnaC06T0442300ZS	BcaC08g47429	0.0676194	0.159619	0.42363	507	116.5	390.5	25.25	16.75	0.0646607	0.143777
BnaC07T0546500ZS	BcaC01g00267	0.0320707	0.251713	0.12741	531	116.917	414.083	13	25	0.0313946	0.213828
BnaC07T0327300ZS	BcaC03g17642	0.0923522	0.44632	0.206919	1023	228.917	794.083	69	77	0.0868926	0.336367
BnaC07T0361000ZS	BcaC04g23566	0.0437596	0.297204	0.147238	1029	252.667	776.333	33	62	0.0425075	0.245383
BnaC07T0159900ZS	BcaC05g26666	0.0818507	0.354526	0.230874	1185	264	921	71.4167	74.5833	0.0775425	0.282513
BnaC07T0327300ZS	BcaC06g30815	0.0260699	0.229318	0.113684	1014	226.917	787.083	20.1667	44.8333	0.025622	0.197576
BnaC07T0475300ZS	BcaC06g32700	0.0489516	0.178133	0.274804	603	138.75	464.25	22	22	0.0473883	0.158559
BnaC07T0158900ZS	BcaC06g35210	0.00421312	0.0112397	0.374844	1221	268.917	952.083	4	3	0.00420131	0.0111559
BnaC07T0546500ZS	BcaC07g41156	0.153181	1.08109	0.14169	519	115.417	403.583	55.9167	66.0833	0.13855	0.572563
BnaC07T0475300ZS	BcaC09g50586	0.108023	0.380547	0.283863	609	140.167	468.833	47.1667	41.8333	0.100604	0.298454
BnaC08T0453700ZS	BcaC01g00267	0.109872	0.934759	0.11754	525	116.5	408.5	41.75	62.25	0.102203	0.534335
BnaC08T0021600ZS	BcaC07g36814	0.00352942	0	#NAME?	723	155	568	2	0	0.00352113	0
BnaC08T0172500ZS	BcaC07g38278	0	0	NaN	735	176.667	558.333	0	0	0	0
BnaC08T0453700ZS	BcaC07g41156	0.0023015	0	#NAME?	561	125.833	435.167	1	0	0.00229797	0
BnaC08T0021600ZS	BcaC07g42088	0.0642977	0.336601	0.19102	693	149.333	543.667	33.5	40.5	0.0616186	0.271205
BnaC08T0172500ZS	BcaC09g50586	0.127624	0.376047	0.339384	660	154.417	505.583	59.3333	45.6667	0.117356	0.295737
BnaC09T0410000ZS	BcaC03g14135	0.0555631	0.290709	0.19113	708	171.167	536.833	28.75	41.25	0.0535548	0.240993
BnaC09T0368700ZS	BcaC03g14311	0.24519	0.742468	0.330236	519	116.167	402.833	84.25	54.75	0.209144	0.471306
BnaC09T0505400ZS	BcaC03g18455	0.113999	0.341987	0.333343	924	214.833	709.167	75	59	0.105758	0.274631
BnaC09T0505400ZS	BcaC04g18929	0.0038978	0.00441178	0.883499	999	227.333	771.667	3	1	0.00388769	0.00439883
BnaC09T0505500ZS	BcaC04g18930	0.00353323	0.00406092	0.870055	1098	246.917	851.083	3	1	0.00352492	0.00404995
BnaC09T0410000ZS	BcaC04g19939	0.00886797	0.028822	0.307681	744	176.833	567.167	5	5	0.00881575	0.0282752
BnaC09T0368700ZS	BcaC04g20335	0.00480194	0	#NAME?	540	122.167	417.833	2	0	0.0047866	0
BnaC09T0304000ZS	BcaC04g21024	0	0	NaN	477	106.833	370.167	0	0	0	0
BnaC09T0055900ZS	BcaC04g23566	0.0025718	0.0119524	0.215169	1032	253	779	2	3	0.00256739	0.0118577

## Sheet: Table S5
Table S5 The transcriptome data of BnaBBX family genes in various organs
ZS11 Gene ID	cotyledon	vegetative_rosette	lower_stem_peel	middle_stem_peel	upper_stem_peel	bud_2mm	bud_4mm	petal	pollen	filament	sepal	root	leaf_1	leaf_5	leaf_9	leaf_13	leaf_17	leaf_21	seed_16D	seed_24D	seed_32D	seed_40D	seed_48D	seed_56D	seed_60D	silique_4D	silique_8D	silique_16D	silique_24D	silique_32D	silique_40D	silique_48D	silique_56D	silique_60D
BnaBBX1a	0.021	0.127	0.067	0.398	0	0.151	0.281	0	0	0	0.021	0.034	1.358	2.549	1.453	0.576	0.355	0.487	0	0	0	0.019	0	0	0	0.302	0.121	0.096	0.127	0.084	0.056	0	0	0
BnaBBX1b	0.709	0.536	0.625	1.26	0.406	0.356	1.066	0	0	0.02	0.061	0.135	3.171	3.198	3.223	3.308	2.143	2.111	0.057	0.087	0.022	0.183	0	0.02	0	0.042	1.146	2.156	3.605	0.325	1.793	2.524	0	0
BnaBBX2a	20.013	12.034	1.916	4.037	6.136	3.2	0.604	1.968	0.042	1.571	1.3	0	31.6	37.041	42.128	32.933	26.462	21.727	0.388	0.074	0.047	0.021	0.106	0.038	0	0.424	0.107	0.48	0.117	1.29	0.358	1.434	1.568	1.027
BnaBBX2b	52.882	60.757	3.535	4.437	4.176	5.327	0.817	2.142	0.072	7.39	2.082	0.04	24.33	32.36	43.865	48.743	20.888	23.153	0.119	0.228	0.047	0.087	0.009	0.021	0.041	1.256	0.271	4.431	13.429	7.164	5.899	9.746	7.29	6.157
BnaBBX2c	5.022	1.469	0.362	0.699	0.314	0.455	0.589	1.821	0.085	0.799	1.171	0.016	9.644	8.294	9.232	6.586	9.408	6.754	1.972	0.27	0.205	0.119	0.448	0.052	0	0.885	1.237	3.472	0.616	0.793	0.29	0.85	1.276	1.214
BnaBBX2d	35.169	27.982	0.769	1.352	0.91	5.046	0.748	0.069	0	0.16	0.365	0	9.676	12.542	11.697	14.407	5.682	7.669	0.024	0	0	0	0	0	0.024	1.012	0.4	1.331	4.096	2.157	1.441	1.874	0.483	0.036
BnaBBX3a	37.318	17.066	5.247	9.774	9.85	3.194	0.477	0.025	0.156	0.024	0.024	0	64.899	78.264	86.172	59.844	26.015	18.164	0	0	0.096	0.046	0	0	0.025	0.609	0.232	0.569	0.359	0.679	3.304	1.063	0.161	0.31
BnaBBX3b	12.007	2.22	2.673	8.99	6.812	0.85	0.159	0.023	0.037	0	0.101	0	8.212	6.409	6.014	3.504	0.818	0.182	0	0	0	0	0	0	0	0.102	0.059	0.035	0.398	0.444	0.529	0	0	0.049
BnaBBX3c	53.848	25.31	5.25	16.694	15.729	6.466	1.115	0.285	0.275	0.047	0.079	0.024	69.694	77.879	78.864	55.329	17.439	11.711	0	0.233	0.537	0.022	0	0	0	1.751	1.499	0.503	0.946	0.942	1.076	0.73	0.177	0.314
BnaBBX3d	25.446	8.47	9.103	11.023	6.235	0.675	0.161	0	0.068	0	0.033	0	17.906	20.686	23.138	19.498	5.888	4.961	0	0	0	0	0	0	0	0.071	0.143	0.133	0.857	0.972	2.528	0.035	0	0
BnaBBX4a	83.871	96.157	40.005	39.512	53.24	61.086	48.493	13.216	0.457	22.001	10.131	9.263	85.893	70.832	66.341	61.639	89.491	72.908	36.416	48.857	30.259	15.382	6.087	0.074	0.273	109.873	105.623	55.184	46.23	73.038	53.409	63.462	44.437	31.961
BnaBBX4b	56.592	72.049	55.928	61.467	87.316	81.757	54.371	15.739	0.946	26.589	13.933	20.158	101.208	91.625	97.106	91.417	117.246	120.581	29.031	23.053	34.347	14.204	4.125	1.162	1.883	135.704	120.586	70.277	67.308	92.087	76.144	96.235	75.323	61.178
BnaBBX5a	95.082	136.605	70.548	162.756	164.199	92.742	60.443	28.497	8.263	21.968	23.343	3.216	268.456	269.389	281.951	266.153	213.889	182.607	37.057	46.778	136.17	119.791	63.653	2.215	2.488	93.221	54.235	85.763	76.836	79.563	82.531	57.231	46.542	120.306
BnaBBX5b	103.554	140.31	85.272	91.713	87.882	107.386	64.284	21.652	4.269	13.07	6.176	41.922	174.835	162.146	171.953	155.685	134.401	121.142	18.504	29.549	132.375	100.14	26.565	1.664	3.446	86.874	61.815	79.466	64.39	65.968	64	42.546	13.382	8.501
BnaBBX5c	90.96	153.332	63.503	157.277	157.26	67.06	47.193	24.111	12.089	14.906	16.835	1.122	221.415	243.305	267.789	262.769	182.195	153.422	50.904	42.528	117.774	116.277	112.671	9.681	7.549	78.197	67.753	66.732	65.25	71.452	76.491	44.857	28.267	65.792
BnaBBX5d	94.882	128.739	80.573	102.668	94.675	75.996	44.216	5.441	1.071	4.217	2.635	15.886	173.64	167.359	172.616	166.255	141.9	122.37	26.789	23.543	46.179	21.877	12.782	0.892	1.263	70.17	39.385	55.428	45.594	50.901	54.275	38.865	12.08	5.528
BnaBBX6a	31.918	26.103	16.663	36.528	75.395	17.655	84.415	92.937	298.096	141.869	53.964	48.977	223.954	217.607	251.328	256.14	262.236	244.543	0.151	0.139	0.429	0.168	0.216	0.504	0.32	9.104	4.893	14.213	22.038	62.739	48.288	96.634	71.629	25.751
BnaBBX6b	5.333	6.084	86.053	100.833	111.797	15.165	98.948	87.991	169.2	51.744	61.282	12.981	213.141	195.585	250.229	241.7	314.259	227.799	1.076	1.168	2.916	1.804	1.081	1.315	2.544	20.314	12.021	23.304	27.529	101.089	48.567	35.623	10.009	2.207
BnaBBX6c	34.638	23.136	21.527	38.76	44.456	11.635	149.379	104.259	335.272	89.107	40.402	30.137	145.072	140.196	147.57	135.525	135.054	131.779	1.794	0.727	0.822	0.349	1.24	1.315	0.959	16.188	10.756	10.524	8.438	37.119	36.881	72.179	82.95	51.117
BnaBBX6d	14.308	17.651	24.439	31.315	55.997	8.796	40.439	75.914	51.69	41.825	65.308	11.247	145.434	153.741	200.211	175.359	207.232	196.661	0.53	0.876	2.521	0.585	0.381	1.525	1.795	5.327	5.066	7.528	12.104	55.015	35.739	37.63	59.045	11.081
BnaBBX6e	16.838	12.796	12.417	12.999	22.401	3.737	14.896	28.361	14.779	14.557	26.802	8.092	53.542	64.547	78.114	66.01	87.24	81.475	0.404	0.398	0.657	0.636	0.023	0.749	0.583	2.443	1.679	3.271	5.479	22.181	13.968	12.902	21.753	4.744
BnaBBX7a	8.345	10.046	8.033	8.597	7.924	1.572	8.046	85.561	10.338	61.87	50.854	2.805	1.99	3.093	3.264	3.144	4.833	4.291	16.167	14.073	4.201	2.18	2.08	0.066	0.094	5.438	20.442	4.716	38.955	44.111	25.515	16.68	16.946	9.573
BnaBBX7b	0.728	2.494	1.388	1.137	1.277	1.39	4.616	24.45	3.076	13.851	25.665	1.07	0.25	0.301	0.382	0.179	0.25	0.274	2.829	2.166	0.914	0.353	0.14	0.03	0	3.07	12.021	1.335	17.553	24.966	13.387	2.077	6.041	3.494
BnaBBX7c	4.77	11.757	6.02	7.497	6.083	4.941	12.928	33.667	13.361	26.892	29.074	5.231	4.523	6.561	7.532	6.803	4.555	3.642	15.863	11.993	9.274	5.32	4.086	1.408	1.903	8.382	18.733	4.89	22.997	36.41	26.867	8.712	9.722	11.069
BnaBBX7d	2.379	3.278	4.571	3.68	2.259	1.241	6.961	13.615	5.511	10.219	12.704	1.204	0.741	1.138	0.802	0.727	1.21	1.099	11.28	8.305	2.216	0.904	0.649	0	0	6.724	26.277	5.363	31.412	39.443	22.144	5.106	6.475	1.703
BnaBBX7e	1.683	5.588	1.211	2.158	1.78	2.884	16.868	29.944	6.512	19.391	37.315	3.108	1.295	1.112	1.121	0.99	0.883	0.786	3.746	4.458	6.374	4.487	1.789	0.292	0.218	2.973	10.08	2.165	16.476	26.834	14.83	2.004	3.982	5.251
BnaBBX8a	0.262	1.501	0.643	0.692	1.005	0.673	0.846	18.951	0.224	16.462	23.43	0.622	0.107	0.366	0.307	0.463	0.927	0.884	1.104	2.226	1.884	2.003	2.727	2.729	2.019	1.596	16.268	2.007	21.017	18.042	11.069	5.306	9.675	11.169
BnaBBX8b	0.698	1.687	2.624	1.293	1.037	0.57	2.142	30.708	0.115	23.53	34.192	5.517	0.398	0.558	0.639	0.607	1.094	1.553	2.817	2.491	4.627	3.793	6.631	3.962	2.891	5.779	15.438	5.169	15.562	22.117	14.382	11.098	27.296	16.408
BnaBBX8c	0.121	0.241	1.104	1.059	1.186	0.342	0.292	6.806	0.147	4.16	10.227	0.337	0.051	0	0.118	0.161	0.51	0.605	1.039	2.091	1.705	1.162	3.052	9.712	7.822	1.171	10.961	1.634	14.551	11.757	5.609	2.511	6.949	3.593
BnaBBX8d	0.111	0.302	1.643	0.873	0.51	0.345	1.468	39.357	0.431	29.509	45.639	1.402	0.226	0.223	0.217	0.334	1.048	0.93	15.438	3.201	4.141	3.881	6.53	3.64	2.711	3.31	14.814	12.585	15.761	24.004	18.639	13.327	28.471	23.55
BnaBBX10a	0.015	0.027	0	0.056	0.018	0	0.856	0.06	0.634	0	0.532	0	0.043	0.016	0.067	0.058	0.085	0.057	0.556	0	0	0	0	0	0	0	0	0.181	0	0	0.017	0.018	0.023	1.396
BnaBBX10b	0.033	0	0.155	0.331	0.306	0	0.043	0.014	0.033	0	0.083	0	0	0.171	0.135	0.096	0.109	0.13	0	0	0	0	0	0	0	0	0	0.15	0.037	0.115	0.018	0	0	0
BnaBBX10c	0	0	0	0	0	0	0	0	0	0	0	0	0	0	0	0	0	0	0	0	0	0	0	0	0	0	0	0	0	0	0	0	0	0
BnaBBX10d	0	0	0	0	0	0.018	0	0	0	0	0	0	0	0	0	0	0	0	0	0.017	0	0	0	0	0	0	0	0	0	0	0	0	0	0
BnaBBX10e	0	0	0	0	0	0	0	0.098	0	0	0	0	0	0	0.022	0	0	0	0	0	0	0	0	0	0	0	0	0	0	0	0	0	0	0
BnaBBX10f	0	0	0	0	0	0	0	0	0	0	0	0	0	0	0	0	0	0	0	0	0	0	0	0	0	0	0	0	0	0	0	0	0	0
BnaBBX10g	0	0	0	0	0	0.08	0.468	0	0.509	0	0.021	0	0	0	0.035	0	0	0	0.258	0.041	0.152	0	0	0	0	0	0	0.019	0	0	0	0.042	0	0.04
BnaBBX10h	0	0	0	0	0	0	0	0	0	0	0	0	0	0	0	0	0	0	0	0	0	0	0	0	0	0	0	0	0	0	0	0	0	0
BnaBBX10i	0	0	0	0	0	0.047	0	0	0	0	0	0	0	0	0	0	0	0	0	0	0	0	0	0	0	0	0	0	0	0	0	0	0	0
BnaBBX11a	1.842	3.002	11.502	6.557	11.728	5.687	5.732	20.912	0.763	11.895	25.247	22.258	12.075	12.444	10.066	11.167	22.865	27.578	5.097	4.856	2.842	2.081	1.676	0.979	0.695	4.204	16.427	49.096	79.033	101.116	97.662	108.853	58.497	16.668
BnaBBX11b	3.274	3.612	15.248	7.492	9.785	6.053	8.361	28.187	1.255	21.076	39.158	6.878	14.659	13.449	12.531	15.639	33.435	40.878	9.165	10.639	10.67	3.519	3.198	0.651	1.165	9.667	24.39	61.649	79.376	106.982	107.326	117.9	49.605	13.786
BnaBBX13a	0.338	1.494	10.558	20.245	5.397	4.043	9.299	67.485	0.583	56.354	49.64	3.655	0.544	0.864	1.748	1.036	2.585	4.008	17.324	12.673	3.779	3.001	6.814	16.63	13.003	8.766	11.755	13.22	27.161	27.426	18.193	16.462	18.41	5.007
BnaBBX13b	0.38	1.673	2.974	15.987	0.622	1.132	0.954	0.524	0.019	1.266	0.975	3.589	0.348	0.403	1.131	1.671	3.255	9.28	4.811	5.584	1.645	0.599	2.267	12.838	10.809	1.512	1.57	12.692	19.938	24.726	17.171	10.685	2.33	0.657
BnaBBX13c	0.472	1.335	4.362	13.344	4.308	5.608	8.166	39.08	0.072	33.443	38.253	4.043	0.802	1.091	1.097	0.62	2.383	4.168	12.839	13.686	5.248	2.783	5.104	17.442	16.468	10.906	11.586	10.267	15.711	14.876	11.414	10.563	16.115	9.362
BnaBBX13d	0.635	1.059	0.749	2.017	0.023	0.325	0.386	0.15	0.097	0.491	0.338	2.256	0	0.098	0.2	0.525	0.832	3.164	0.302	0.238	0.142	0.193	0.689	3.67	4.566	0.227	0.051	6.739	1.973	3.793	1.676	4.515	0.968	0.124
BnaBBX14a	40.71	114.763	0.122	7.95	22.416	4.763	2.335	0.532	0.061	0.13	0.512	0.567	81.288	117.914	156.338	148.897	63.906	34.747	0	0.021	0	0	0	0	0.037	8.614	12.176	58.208	72.265	84.375	92.631	20.284	3.23	0.212
BnaBBX14b	66.814	143.994	0.117	1.451	7.001	0.938	0.822	0.078	0.043	0.02	0.62	0.036	36.456	44.315	47.634	38.34	30.217	22.934	0	0	0.036	0	0	0	0	0.398	2.844	35.241	42.794	43.652	26.908	1.929	0.106	0.264
BnaBBX14c	31.029	60.065	0	0.963	4.569	0.17	0.896	0.234	0	0	0.766	0.326	30.167	31.549	29.33	25.621	20.344	8.074	0	0	0	0	0	0	0	0.372	0.776	6.456	7.487	8.26	4.023	1.026	0.22	0.036
BnaBBX14d	21.892	53.881	0	0.785	6.175	0.352	1.155	0.345	0.029	0.047	0.682	0.308	39.998	46.924	45.224	41.035	26.093	12.228	0	0	0	0	0	0	0.023	0.314	1.529	6.855	9.109	10.355	3.513	1.426	0.665	0.086
BnaBBX14e	37.814	98.426	0.093	1.138	7.779	0.356	0.206	1.395	0	0.031	0.977	0	38.601	56.039	68.421	56.113	24.174	17.522	0.048	0	0	0	0	0	0.014	0.153	0.608	19.59	29.063	41.248	20.973	2.502	0.825	0.428
BnaBBX15a	69.188	57.42	16.565	15.894	31.505	11.012	3.649	4.048	0.096	3.074	2.288	1.096	75.487	82.319	87.847	70.094	95.794	79.788	5.349	6.561	7.965	2.106	0.726	0.057	0	11.965	14.206	12.483	10.536	19.138	17.641	8.214	9.437	2.52
BnaBBX15b	127.244	101.651	13.62	18.739	37.376	4.347	3.446	4.237	1.445	4.789	2.557	0.344	114.727	131.486	136.773	103.106	96.464	71.309	1.348	0.64	0.15	0.144	0.087	0.03	0.026	6.959	18.357	17.799	33.151	42.156	35.257	1.867	0.543	0.231
BnaBBX15c	109.261	85.421	9.36	10.391	32.31	4.366	1.08	1.328	0.273	2.884	2.604	0.038	121.911	136.834	138.412	113.117	110.239	89.485	0.809	1.329	0.127	0.045	0.152	0.017	0.015	4.854	14.992	11.038	22.801	37.742	35.74	2.726	1.184	0.326
BnaBBX15d	4.005	0.134	0.109	0.124	0.435	0.009	0.026	0.018	0	0	0.062	0	0.554	0.995	1.096	0.416	1.011	0.467	0.071	0	0.013	0.013	0.013	0.199	0.13	0.016	0	0	0	0	0.046	0	0	0
BnaBBX15e	87.349	65.404	18.334	27.273	41.774	12.36	3.465	3.159	0.078	4.022	1.569	0.769	89.293	86.211	88.614	62.362	68.63	55.531	6.879	6.492	6.458	2.049	0.769	0	0.048	13.494	14.326	17.246	15.185	19.569	18.472	5.203	7.483	3.091
BnaBBX17a	1.067	4.256	0.204	0.509	2.103	0.945	0.696	0.212	0	0.198	0.296	0.042	2.197	2.947	3.848	3.607	1.641	1.648	0	0	0	0	0	0	0	2.553	2.458	1.967	8.473	6.895	5.253	1.039	0.028	0
BnaBBX17b	0.26	1.902	0	0.022	0.349	0.158	0.251	0.155	0	0	0.125	0	0.11	0.255	0.377	0.22	0.3	0.149	0	0	0	0	0	0	0	0.899	0.342	0.93	2.845	0.823	0.442	0	0	0
BnaBBX18a	30.269	14.676	35.968	19.16	15.761	15.88	10.683	2.694	1.348	3.407	1.753	5.414	17.576	15.091	14.476	15.739	15.033	12.52	10.759	3.972	17.054	3.659	2.519	2.787	2.038	7.696	15.342	3.461	1.318	7.708	3.934	9.194	7.241	2.533
BnaBBX18b	6.976	4.234	36.136	20.428	18.194	5.882	6.255	1.99	0.617	2.92	1.878	4.663	15.633	16.118	18.453	18.39	34.034	31.77	7.744	3.04	7.308	2.234	1.103	0.809	0.867	5.866	6.031	4.141	2.602	18.899	7.595	22.283	9.153	0.961
BnaBBX19a	13.039	6.91	4.832	7.123	7.113	3.144	4.055	3.552	14.465	3.06	1.823	7.02	13.131	14.835	18.007	18.428	12.657	11.549	0.99	1.203	1.411	0.801	1.058	2.789	3.999	1.383	1.028	0.788	0.596	0.983	1.019	1.131	1.115	0.83
BnaBBX19b	6.907	5.256	0.808	0.249	0.417	1.45	2.786	0.134	3.056	0.376	0.22	3.895	10.053	8.638	8.656	8.014	2.541	2.279	0.038	0	0.701	0.253	0	0	0.111	0.082	0	0.119	0.121	0.447	0.056	0	0	0.167
BnaBBX19c	5.459	2.997	2.509	2.012	2.38	0.559	1.967	0.765	4.903	0.482	0.849	3.773	15.56	18.705	19.597	20.938	14.013	11.172	0	0	3.088	3.023	0.938	0.258	0.098	0.357	0	0.187	0.087	1.56	0.05	0.067	0.143	0.376
BnaBBX19d	15.024	8.276	12.1	15.385	13.53	7.722	6.624	0.735	7.376	0.977	0.877	12.048	17.782	16.631	16.341	17.142	9.076	7.823	1.056	1.011	2.16	0.864	0.368	1.14	1.741	2.445	1.039	0.434	0.441	1.026	0.519	0.329	0.394	0.121
BnaBBX20a	0.319	1.045	0.258	0.032	0	1.437	15.43	0	0.602	0	0	0.466	0	0	0	0	0	0.039	0	0	0	0.029	1.012	0.07	0	0.016	0	0.431	0.015	0.058	0	0	0	0.049
BnaBBX20b	0.069	0.965	1.025	1.022	0.795	0.722	7.021	9.573	0.13	9.264	6.718	6.682	0.486	0.367	0.621	0.312	0.576	1.312	0.142	0.272	0.563	0.485	0.584	1.345	0.97	0.926	1.536	1.245	5.216	9.26	4.553	3.459	1.964	0.221
BnaBBX20c	0.53	1.086	0	0	0.045	0.237	2.892	1.591	0	0.448	0.551	0.182	0.125	0.05	0.202	0.365	0.56	0.516	0.673	1.107	0.061	0	0	0	0	0.164	0.101	1.05	0.548	0.475	0.355	0.063	0.11	0
BnaBBX20d	0.12	1.751	2.309	2.11	2.018	0.647	11.392	25.736	0.122	26.959	20.138	2.397	0.142	0.156	0.06	0.098	0.292	0.435	1.959	0.521	0.15	0.215	1.556	1.59	0.751	1.609	2.099	4.746	4.838	7.443	1.428	0.779	0.788	0.166
BnaBBX21a	0.554	0.56	0.084	0	0	0.14	0.049	0	0.157	0.112	0.021	7.949	0.243	0.023	0.185	0.026	0.08	0.019	0.045	0	0.103	1.732	10.811	16.27	14.065	0.067	0	0.314	0	0	0.044	0.043	0.136	0
BnaBBX21b	2.271	5.356	12.543	4.381	1.999	0.174	0.164	0.114	0	0.218	0.206	57.005	0.717	0.995	1.23	1.367	4.466	5.796	0.198	0.124	0.079	3.635	9.155	19.267	17.444	0.138	0.025	0.224	0.319	0.619	0.056	0.45	1.236	1.139
BnaBBX21c	3.718	4.566	21.186	5.706	1.764	0.423	0.179	0.025	0	0.361	0.097	25.086	0.359	0.87	1.85	2.606	7.108	9.526	0.162	0.33	1.641	11.193	31.623	54.608	46.87	0.101	0.044	0.151	0.11	0.695	0.927	2.591	2.055	1.11
BnaBBX21d	0.496	1.169	2.526	1.392	0.892	0.779	0.428	1.835	0.222	2.047	1.719	6.029	0.483	0.381	0.298	0.44	1.19	1.433	0.586	1.675	0.426	1.569	6.324	12.881	11.907	0.604	0.58	0.152	0.226	0.369	0.648	0.69	1.76	1.61
BnaBBX21e	3.305	7.996	19.159	9.236	5.894	0.885	0.443	1.023	0.025	3.528	5.798	79.371	2.432	2.963	3.001	4.27	8.218	15.259	0	0	0.458	7.277	18.72	27.153	24.097	0.202	0.54	0.334	0.316	0.647	0.538	3.18	8.067	18.676
BnaBBX21f	3.155	8.79	33.143	14.357	8.231	3.296	1.268	12.214	0.808	26.817	9.499	48.358	2.766	4.527	7.034	8.806	19.536	20.125	0.069	0.396	0.412	5.168	32.158	122.418	111.992	0.276	0.428	0.547	1.288	3.915	6.899	17.876	20.468	12.647
BnaBBX22a	1.493	0.557	0.69	0.696	1.919	3.306	4.047	0.919	0.105	0.266	1.001	0.995	5.302	5.344	5.029	5.424	8.07	9.028	1.311	0.066	1.4	0.91	6.468	7.591	5.945	3.846	1.535	4.567	0.801	5.601	3.847	5.408	0.73	0.094
BnaBBX22b	0.918	0.726	1.191	1.5	1.09	0.866	0.402	4.871	0.048	2.568	5.864	4.901	0.89	0.848	1.417	1.937	3.056	3.319	1.258	0.357	0.343	0.78	1.05	4.015	3.518	1.167	0.684	4.1	0.712	4.945	6.227	12.047	10.32	1.622
BnaBBX22c	0.478	0.634	1.466	1.081	1.776	1.743	1.852	1.201	0.05	0.927	0.776	1.068	0.135	0.457	0.026	0.201	0.24	0.303	2.42	0.821	0.48	0.295	1.465	4.695	4.192	4.146	2.678	1.831	1.04	1.755	1.795	2.293	0.475	0.032
BnaBBX22d	2.445	1.12	0.115	0.368	1.704	3.08	1.029	1.002	0.024	0.268	0.978	2.107	4.519	4.15	4.117	4.989	5.781	5.728	0.516	0.149	2.021	1.194	8.104	16.234	14.624	2.671	1.519	1.763	0.622	2.745	2.058	4.113	1.28	0
BnaBBX22e	1.579	1.436	3.989	3.397	2.69	2.541	1.547	9.215	0.466	11.562	13.627	5.738	1.537	3.296	2.23	3.706	5.102	5.441	6.996	2.893	2.424	1.211	1.922	4.97	5.104	5.112	5.59	18.45	3.668	10.924	16.749	17.322	21.232	5.042
BnaBBX22f	0.343	0.385	1.173	1.703	2.139	1.3	0.727	3.515	0	2.329	2.008	1.092	0.985	1.745	1.978	2.274	4.858	6.1	4.741	0.616	1.707	1.877	6.074	17.635	17.936	4.101	2.67	12.641	2.327	5.566	9.941	11.887	3.881	4.052
BnaBBX23a	0	0.025	0	0	0	4.713	8.783	0	1.15	0	0	0	0	0	0	0	0	0	0.068	0.176	0	0	0	0	0	1.821	2.759	0.28	1.775	0.268	0.187	0	0.053	0
BnaBBX23b	0	0	0	0	0	0.761	3.705	0	0	0	0	0	0	0	0	0	0	0	0	0	0	0	0	0	0	0	0.042	0.106	0.202	0.099	0.084	0	0	0
BnaBBX24a	16.555	10.852	119.428	112.84	90.655	12.769	5.222	7.457	0.09	12.517	8.832	21.718	67.17	69.258	63.907	44.899	57.992	52.145	27.284	29.477	8.952	5.059	4.197	0	0	27.329	30.205	40.069	69.164	96.137	56.47	40.29	12.831	4.182
BnaBBX24b	101.02	66.027	65.926	59.452	40.926	17.962	12.944	6.808	25.904	8.186	3.739	6.04	69.725	67.255	68.761	62.827	94.134	75.861	18.655	15.94	12.908	3.896	3.106	0	0	23.276	8.804	19.803	14.767	24.407	41.589	57.565	19.752	14.235
BnaBBX24c	69.098	26.523	47.638	59.082	54.251	39.174	18.374	68.612	12.51	60.763	75.349	26.589	75.054	74.897	71.819	62.449	124.875	134.532	47.575	56.086	45.134	18.643	11.286	10.5	10.393	30.068	30.819	21.298	32.093	56.286	78.955	48.562	42.023	16.551
BnaBBX24d	36.113	30.512	82.787	103.175	97.213	39.047	22.672	72.084	17.585	71.373	67.336	11.291	75.76	78.4	83.295	82.006	142.469	123.615	53.669	24.39	36.012	21.536	17.901	3.123	2.312	57.888	54.081	43.39	47.029	69.32	121.547	119.795	161.208	113.58
BnaBBX24e	25.378	10.474	50.017	34.737	28.897	19.296	5.322	4.239	0.057	6.943	5.018	50.4	46.892	41.35	34.164	28.15	42.482	36.117	5.84	4.365	6.096	2.599	2.289	0	0	22.189	17.905	8.313	9.356	19.649	16.713	22.652	13.66	4.132
BnaBBX25a	0	0	0.141	0.211	0.477	0	0.028	0.044	1.409	0.124	0.096	1.035	0.025	0	0.031	0.041	0.133	0.022	0.033	0.059	0	0	0	0	0	0.1	0.047	0.031	0	0.146	0.17	0.353	0.359	0.515
BnaBBX25b	87.461	30.011	17.397	15.975	15.066	16.165	4.438	1.925	9.915	1.869	0.191	3.123	107.787	97.786	88.433	78.487	46.821	41.213	0.26	0	0.366	0.036	0	0.041	0	2.022	0.399	0.764	0.657	3.711	2.051	5.622	0.443	0.082
BnaBBX25c	87.476	75.825	1.439	18.366	6.174	11.038	1.207	0.89	3.363	0.988	0.307	22.568	34.182	27.106	22.771	17.997	6.641	9.733	0.898	0.177	0	0	0	0.025	0.063	2.968	0.557	0.405	0.342	1.358	0.421	1.603	1.329	3.946
BnaBBX25d	155.408	85.681	5.191	13.613	20.805	28.396	2.537	1.381	2.921	2.676	0.97	8.339	103.214	77.37	58.561	51.217	18.595	16.389	3.463	1.577	0.175	0.125	0.019	0.025	0	7.829	1.785	1.487	2.131	3.799	1.326	2.407	4.06	5.276
BnaBBX25e	166.419	57.213	79.25	110.329	115.262	83.645	25.516	5.189	18.157	4.102	1.532	22.6	345.648	312.273	291.646	267.337	163.277	151.728	2.644	2.009	9.869	2.109	0.279	0.362	0.123	20.694	5.342	13.567	4.523	17.986	12.818	23.04	2.777	1.566
BnaBBX26	0	0	0	0	0	16.349	2.253	0.032	3.625	0	0.139	0.017	0.031	0.027	0.029	0.031	0	0	0	0	0.118	0	0	0	0	0	0	0	0	0	0	0	0	0
BnaBBX27a	1.3	2.042	0.294	1.221	2.837	0.57	7.555	1.961	2.277	3.368	7.228	0.015	7.863	8.652	10.649	13.673	13.886	12.667	0.743	0.412	0.057	0.083	0.097	0.212	0.547	0.743	2.614	3.891	10.153	12.947	16.549	6.801	1.7	0.731
BnaBBX27b	3.043	8.618	0.099	0.726	2.123	0.893	13.556	1.685	7.557	3.444	2.687	0.105	13.009	14.699	17.875	19.398	16.021	13.903	1.758	1.431	0.368	0.53	0.223	0.092	0.237	0.668	0.436	1.75	2.915	2.729	5.711	1.857	0.391	0.862
BnaBBX28a	17.405	25.077	14.972	24.344	29.936	21.652	79.29	5.953	129.79	3.62	2.263	14.231	46.993	50.113	62.758	79.961	64.232	50.335	13.356	18.876	13.581	6.46	5.783	5.444	6.204	18.523	11.157	13.183	5.678	11.751	8.833	13.29	6.296	2.178
BnaBBX28b	16.284	4.719	4.83	9.139	7.545	15.45	97.317	1.543	42.695	2.667	2.189	6.877	37.052	44.024	53.03	67.599	48.496	52.613	4.737	1.68	1.185	0.461	0.576	0.435	0.355	6.037	3.059	5.493	3.129	6.562	3.806	10.209	4.379	3.544
BnaBBX28c	15.023	23.567	14.064	13.206	11.547	8.797	5.888	2.967	7.5	2.074	1.885	35.603	13.478	17.327	25.594	28.244	17.149	13.835	1.282	5.357	4.267	1.404	3.868	14.358	15.755	5.435	2.51	2.033	3.245	6.287	2.401	3.309	1.366	0.958
BnaBBX28d	21.763	30.138	18.494	40.13	34.087	55.668	58.807	5.437	98.095	6.789	3.144	13.083	41.219	42.047	41.188	41.937	28.481	27.566	9.821	9.568	9.246	5.68	6.077	1.905	2.306	16.303	12.002	12.422	6.648	9.052	5.105	8.212	8.113	13.429
BnaBBX28e	18.382	6.814	17.784	27.774	15.292	20.169	209.576	1.171	37.547	2.211	1.202	8.144	38.496	42.648	53.965	67.019	47.065	40.397	1.684	0.947	0.767	0.275	0.219	0.29	0.122	7.313	1.171	6.627	3.175	4.779	1.859	5.621	3.068	5.334
BnaBBX28f	17.545	14.018	14.086	18.127	12.617	6.902	3.053	3.251	4.366	2.623	1.552	26.886	23.988	28.427	35.014	35.726	36.763	32.703	1.075	1.757	3.629	1.954	6.522	14.2	12.565	3.752	2.377	3.621	3.185	7.082	4.684	3.138	1.83	0.632
BnaBBX29a	18.356	1.267	8.387	11.237	14.432	30.672	12.161	0.392	9.18	0.534	1.125	2.528	32.803	26.265	22.57	21.509	22.928	18.252	0.079	0.45	1.041	0.062	0.035	0.041	0.219	12.558	3.304	0.906	0.624	2.08	1.028	0.833	0.296	0
BnaBBX29b	4.251	0.771	4.481	2.752	3.861	2.262	0.443	1.169	0	1.218	0.734	3.409	6.634	6.846	6.853	7.183	15.197	15.957	1.808	0.252	0.312	0	0.115	0.344	0.288	0.686	0.438	0.13	0.085	0.28	0.242	0.87	0.224	0
BnaBBX29c	28.221	3.794	16.338	34.344	21.566	32.054	14.16	0.202	7.345	0.306	0.6	4.372	60.454	50.313	50.753	46.671	46.258	43.554	0.765	2.126	3.309	0.164	0.138	0	0.1	12.824	1.724	1.938	0.796	3.674	1.241	2.399	0.417	0.243
BnaBBX29d	7.764	0.254	7.449	3.824	7.365	0.859	1.048	0.171	0.096	0.338	0.352	1.778	7.398	7.611	5.825	5.902	8.236	13.693	1.765	0.53	1.272	0.377	2.434	3.317	4.344	2.484	0.94	0.242	0.237	0.938	0.43	1.247	0.226	0
BnaBBX30a	28.433	8.148	0.735	1.165	0.564	0.411	0.07	0.191	0.105	0.112	0	8.303	1.136	1.109	1.722	0.596	1.405	0.838	0.041	0.109	0.566	0.316	0	0.085	0	0.029	0	0	0	0.383	0	0	0.083	0
BnaBBX30b	24.075	6.553	0.805	0.533	1.066	0.401	0.155	0.086	0	0.194	0	17.352	3.113	3.525	4.011	3.428	1.925	0.862	0.127	1.555	3.36	1.616	0.104	0	0	0.295	0	0.945	0.464	0.387	0.15	0	0	0
BnaBBX31a	42.958	9.303	8.488	35.478	30.995	2.136	0.731	0.929	0.21	0.594	0.727	3.672	25.217	23.383	20.296	25.569	25.149	18.291	3.052	5.349	5.929	1.883	1.288	0.134	0.055	0.994	0.713	1.958	0.242	2.795	0.775	12.679	6.745	4.554
BnaBBX31b	51.945	9.075	14.244	39.693	38.024	2.113	1.952	0	3.187	0.105	0.179	2.762	13.877	9.907	12.56	9.583	14.558	10.712	1.525	4.52	2.51	0.764	1.249	0.107	0.105	1.229	0.933	0.75	0.982	2.204	1.231	6.08	1.075	0.468
BnaBBX31c	0	0.12	0.474	1.144	0.4	2.387	0.461	0	0.059	0	0.056	0.381	0.617	0.197	0.176	0.273	0.265	0.397	0.31	0.612	0.224	0.099	0.451	0	0.157	0.695	0.058	0	0	0.109	0.102	0.077	0.179	0
BnaBBX32a	39.619	22.283	5.355	6.712	2.512	9.228	4.326	0.097	7.029	0.301	0.559	117.626	7.77	6.659	4.189	11.59	12.965	19.035	0.186	0.036	0.261	0	0.126	1.066	0.856	1.586	0.029	2.407	0.805	1.887	1.728	13.041	2.524	0.554
BnaBBX32b	2.567	2.155	0.499	2.091	1.893	0.972	0.158	0.166	0.82	0.548	1.824	0.695	1.379	1.618	0.94	3.13	3.308	3.974	1.99	1.108	1.787	0.505	2.086	6.153	6.923	0.675	0.194	9.637	2.958	5.59	7.704	31.526	6.579	2.041
BnaBBX32c	37.357	28.431	3.299	5.17	2.629	4.929	1.875	0.209	10.797	0.749	1.958	137.789	6.175	5.831	3.797	19.007	13.814	21.436	0.259	0.049	0.195	0.032	0.23	0.139	0.165	0.995	0.171	6.593	2.576	4.098	3.891	29.408	4.418	1.303
BnaBBX32d	7.106	3.953	6.389	8.289	9.34	2.135	0.711	1.273	1.41	2.361	3.869	6.095	2.386	1.875	1.807	3.195	2.461	1.949	7.865	4.283	2.515	0.814	3.011	6.526	7.521	2.969	0.544	2.664	1.302	2.287	2.867	6.481	4.74	3.329

## Sheet: Table S6
Table S6 The Tissue Specificity Index (TAU index) of BnaBBX family genes.
ZS11 Gene ID	Preferred Sample	TAU Index
BnaBBX10c	bud_2mm	0
BnaBBX10h	bud_2mm	0
BnaBBX26	bud_2mm	0.99526
BnaBBX31c	bud_2mm	0.908318
BnaBBX20a	bud_4mm	0.992131
BnaBBX20c	bud_4mm	0.900357
BnaBBX23a	bud_4mm	0.958521
BnaBBX23b	bud_4mm	0.988673
BnaBBX28b	bud_4mm	0.831429
BnaBBX28e	bud_4mm	0.922244
BnaBBX3b	cotyledon	0.884782
BnaBBX3d	cotyledon	0.815477
BnaBBX15d	cotyledon	0.946536
BnaBBX24b	cotyledon	0.681409
BnaBBX25c	cotyledon	0.92209
BnaBBX25d	cotyledon	0.893181
BnaBBX2d	cotyledon	0.891102
BnaBBX30a	cotyledon	0.977714
BnaBBX30b	cotyledon	0.942701
BnaBBX31a	cotyledon	0.805326
BnaBBX31b	cotyledon	0.898024
BnaBBX20d	filament	0.925015
BnaBBX2c	leaf_1	0.737959
BnaBBX25b	leaf_1	0.807934
BnaBBX25e	leaf_1	0.788947
BnaBBX29c	leaf_1	0.764076
BnaBBX5a	leaf_14	0.61915
BnaBBX5c	leaf_14	0.62171
BnaBBX5d	leaf_14	0.638008
BnaBBX19c	leaf_14	0.792307
BnaBBX27b	leaf_14	0.749101
BnaBBX2a	leaf_18	0.805934
BnaBBX6d	leaf_18	0.783656
BnaBBX6e	leaf_18	0.823519
BnaBBX14a	leaf_18	0.767569
BnaBBX15b	leaf_18	0.731985
BnaBBX15c	leaf_18	0.777185
BnaBBX19a	leaf_18	0.742747
BnaBBX28c	leaf_18	0.747551
BnaBBX28f	leaf_18	0.779523
BnaBBX5b	leaf_2	0.564423
BnaBBX19d	leaf_2	0.724199
BnaBBX29a	leaf_2	0.779282
BnaBBX6b	leaf_20	0.766602
BnaBBX15a	leaf_20	0.754179
BnaBBX18b	leaf_20	0.726456
BnaBBX29b	leaf_21	0.84139
BnaBBX29d	leaf_21	0.778925
BnaBBX22a	leaf_22	0.675838
BnaBBX24c	leaf_22	0.659146
BnaBBX15e	leaf_3	0.715433
BnaBBX19b	leaf_3	0.82084
BnaBBX1a	leaf_4	0.867682
BnaBBX3c	leaf_6	0.828684
BnaBBX3a	leaf_9	0.826828
BnaBBX18a	lower_stem_peel	0.753336
BnaBBX24a	lower_stem_peel	0.710569
BnaBBX10b	middle_stem_peel	0.85673
BnaBBX7a	petal	0.862477
BnaBBX13a	petal	0.836182
BnaBBX13c	petal	0.784292
BnaBBX20b	petal	0.816152
BnaBBX6a	pollen	0.725354
BnaBBX6c	pollen	0.841298
BnaBBX10g	pollen	0.951539
BnaBBX25a	pollen	0.909573
BnaBBX28a	pollen	0.813358
BnaBBX28d	pollen	0.821076
BnaBBX21b	root	0.949933
BnaBBX21e	root	0.925571
BnaBBX24e	root	0.67191
BnaBBX32a	root	0.960859
BnaBBX32c	root	0.954781
BnaBBX10i	seed_26DAF	0.994979
BnaBBX10d	seed_34DAF	0.993416
BnaBBX21d	seed_54DAF	0.880884
BnaBBX32d	seed_54DAF	0.74443
BnaBBX21a	seed_56DAF	0.920378
BnaBBX21c	seed_56DAF	0.884962
BnaBBX22d	seed_56DAF	0.803981
BnaBBX21f	seed_58DAF	0.894769
BnaBBX22c	seed_58DAF	0.789264
BnaBBX22f	seed_62DAF	0.805654
BnaBBX7e	sepal	0.850789
BnaBBX8b	sepal	0.803593
BnaBBX8d	sepal	0.836338
BnaBBX13d	silique_20DAF	0.926177
BnaBBX13b	silique_22DAF	0.889109
BnaBBX10e	silique_2DAF	0.991681
BnaBBX10f	silique_2DAF	1
BnaBBX7b	silique_30DAF	0.868063
BnaBBX7c	silique_30DAF	0.71586
BnaBBX7d	silique_30DAF	0.866715
BnaBBX8a	silique_30DAF	0.83206
BnaBBX8c	silique_30DAF	0.827213
BnaBBX17a	silique_30DAF	0.88863
BnaBBX17b	silique_30DAF	0.936859
BnaBBX27a	silique_36DAF	0.703242
BnaBBX1b	silique_38DAF	0.792839
BnaBBX11b	silique_48DAF	0.749931
BnaBBX22b	silique_48DAF	0.81097
BnaBBX32b	silique_48DAF	0.863542
BnaBBX11a	silique_52DAF	0.773599
BnaBBX22e	silique_54DAF	0.78051
BnaBBX24d	silique_54DAF	0.651821
BnaBBX10a	silique_60DAF	0.958301
BnaBBX4a	silique_6DAF	0.608958
BnaBBX4b	silique_6DAF	0.620628
BnaBBX2b	vegetative_rosette	0.799412
BnaBBX14b	vegetative_rosette	0.887736
BnaBBX14c	vegetative_rosette	0.859109
BnaBBX14d	vegetative_rosette	0.782482
BnaBBX14e	vegetative_rosette	0.82422

## Sheet: Table S7
Table S7 The detailed information and contents of the metabolites.
Code	Proposed Compounds	RT(min)	Average m/z	Class	L1262-10D_CK	L1263-10D_CK	L1262-10D_TR	L1263-10D_TR	L126215D_CK	L126315D_CK	L126215D_TR	L126315D_TR	L126225D_CK	L126325D_CK	L126225D_TR	L126325D_TR
M1	(+)-3 3' 4' 5 7-pentahydroxyflavan	6.07	289.073	flavonoids	61.831	2.838	43.431	0	56	2.785	98.369	3.126	14.098	0.793	0	2.236
M2	[DP2]-1	6.82	577.136	flavonoids	4.039	0.323	5.154	0.329	4.251	0.249	8.204	0.24	2.564	0.177	5.784	0.502
M3	[DP2]-2	10.05	577.136	flavonoids	2.635	0.157	2.271	0.117	2.701	0.236	4.807	0.183	1.312	0.095	2.553	0.25
M4	[DP3]-1	8.03	865.202	flavonoids	1.502	0.113	1.969	0.074	1.765	0.113	3.762	0.09	1.238	0.106	2.89	0.279
M5	[DP3]-2	9.94	865.201	flavonoids	0.402	0.018	0.366	0.013	0.415	0.025	0.764	0.023	0.213	0.015	0.428	0.04
M6	[DP4]	8.51	1153.26	flavonoids	0.139	0.003	0.295	0	0.141	0	0.487	0	0.104	0.003	0.446	0.023
M7	3' 4' 5 7-tetrahydroxyflavanone	7.53	287.057	flavonoids	1.25	0.105	1.456	0.126	0.909	0.089	1.327	0.086	0	0	0.017	0.001
M8	3,5-Dihydroxy-2-(4-hydroxyphenyl)-7-[3,4,5-trihydroxy-6-(hydroxymethyl)oxan-2-yl]oxy-2,3-dihydrochromen-4-one	7.09	449.11	flavonoids	0.029	0.004	0.014	0.005	0.034	0.016	0.019	0	0.01	0	0.005	0.002
M9	afzelechin/Epiafzelechin	10.14	273.17	flavonoids	0.002	0	0.001	0	0.005	0	0.007	0	0	0	0.004	0
M10	caffeic acid	2.85	179.037	phenolic acids	0.181	0.081	0.214	0.123	0.063	0.12	0.16	0.039	0.126	0.059	0.022	0.061
M11	catechin-re	9.79	579.135	flavonoids	4.593	0.039	8.846	0.056	1.641	0	3.818	0	0.105	0	0.359	0
M12	Chalcone derivative	7.86	375.118	flavonoids	0.112	0.079	0.098	0.108	0.059	0.052	0.119	0.123	0.071	0.086	0.074	0.114
M13	Cianidanol	14.26	289.068	flavonoids	0.241	0.261	0.261	0.253	0.276	0.267	0.326	0.312	0.602	0.611	0.738	0.602
M14	Cyanidin	3.6	285.04	flavonoids	0	0.001	0	0	0	0.001	0.001	0	0	0	0	0
M15	cyanidin-3,5-di-O-glucoside	6.84	609.148	flavonoids	0.401	0.83	0.107	0.191	0.434	0.528	0.414	0.271	1.558	0.841	1.471	0.698
M16	Cyanidin-3-glucoside	10.99	447.092	flavonoids	0.123	0.176	0.013	0.033	0.131	0.103	0.062	0.048	0.33	0.142	0.128	0.079
M17	Dihydrohesperetin-7-O-neohesperidoside	9.13	611.194	flavonoids	0.552	0.248	0.246	0.25	0.453	0.417	0.43	0.309	0.054	0.042	0.069	0.057
M18	Dihydrokaempferol	6.47	287.056	flavonoids	0.008	0.007	0.002	0.001	0.005	0	0.002	0	0	0	0	0
M19	epicatechin	7.49	289.072	flavonoids	35.99	5.219	74.591	4.261	25.32	2.479	41.354	3.543	7.228	0.453	15.938	2.126
M20	ferulic acid	9.23	193.05	phenolic acids	0.205	0.171	0.378	0.086	0.367	0.181	0.268	0.244	0.851	0.27	0.912	0.405
M21	Flavonol base	4.93	817.203	flavonoids	0.986	1.767	0.142	0.404	3.695	4.196	1.248	1.799	3.254	2.546	1.465	1.074
M22	Hesperidin	14.27	609.197	flavonoids	0.001	0.009	0	0	0.113	0.212	0.009	0.03	0.003	0.002	0	0
M23	Irigenin Trimethyl Ether	6.79	401.239	flavonoids	0.175	0.035	0.066	0.12	0	0	0.041	0	0.008	0.1	0.029	0.011
M24	is-3,7-di-O-glucoside	5.35	639.158	flavonoids	0.002	0	0.001	0	0.003	0.001	0.002	0.001	0.001	0	0.001	0
M25	is-3,7-di-O-glucoside	5.35	639.158	flavonoids	0.311	0.196	0.285	0.12	0.438	0.372	0.294	0.189	0.302	0.126	0.351	0.165
M26	is-3,7-di-O-glucoside	5.35	639.158	flavonoids	0.002	0	0	0	0.001	0	0	0	0	0	0	0
M27	is-3-O-diglucoside-sulfate	6.1	719.115	flavonoids	0.044	0.026	0.026	0.025	0.024	0.026	0.031	0.017	0.021	0.022	0.023	0.027
M28	is-3-O-diglucoside-sulfate	6.1	719.115	flavonoids	0.011	0.005	0.007	0.007	0	0	0.014	0	0.003	0	0.008	0.001
M29	is-3-O-glucoside	11.57	477.105	flavonoids	0.042	0.015	0.028	0.008	0.041	0.027	0.043	0.026	0.095	0.026	0.124	0.035
M30	is-3-O-glucoside-7-O-acetylglucoside	9.49	681.168	flavonoids	0.003	0.001	0.001	0.001	0.001	0	0.001	0	0	0	0.002	0
M31	is-3-O-glucoside-sulfate	9.89	557.062	flavonoids	1.041	0.684	0.569	0.475	0.87	1.302	1.04	0.837	0.404	0.346	0.808	0.295
M32	Isopongaflavone	5.28	333.108	flavonoids	0	0	0	0	1.393	1.91	0	1.311	1.573	1.266	0	1.523
M33	isorhamnetin	15.77	315.052	flavonoids	0.007	0.008	0.008	0.002	0.013	0.004	0.007	0.002	0.052	0.01	0.066	0.015
M34	kaempferol	15.6	285.041	flavonoids	0.027	0.083	0.009	0.007	0.007	0.004	0.009	0.002	0.101	0.064	0.072	0.037
M35	kaempferol-3-O-glucoside	11.33	447.094	flavonoids	0	0.002	0	0	0.001	0.001	0	0	0.002	0.002	0.003	0.003
M36	km-3,7-diglucoside	4.92	609.148	flavonoids	0.001	0.012	0	0	0.002	0.04	0.005	0.014	0.029	0.021	0.01	0.007
M37	km-3,7-diglucoside	4.92	609.148	flavonoids	0.052	0.098	0.001	0.018	0.213	0.216	0.03	0.051	0.112	0.086	0.015	0.008
M38	km-3-O-caffeoylsophoroside-7-O-glucoside	8.02	933.232	flavonoids	0.002	0.008	0.001	0.002	0.019	0.018	0.003	0.006	0.016	0.007	0.003	0.003
M39	km-3-O-disinapoylgalloyldiglucoside	8.92	1173.33	flavonoids	0.001	0.008	0	0.003	0.029	0.028	0.009	0.011	0.015	0.01	0.009	0.005
M40	km-3-O-feruloylsophoroside-7-O-glucoside	7.23	947.247	flavonoids	0.012	0.04	0.002	0.014	0.032	0.026	0.003	0.024	0.021	0.006	0	0.002
M41	km-3-O-sinapoylsophoroside	10.09	815.206	flavonoids	0.004	0.003	0	0	0.036	0.048	0.042	0.034	0.112	0.069	0.121	0.059
M42	km-3-O-sinapoylsophoroside-7-O-glucoside	6.92	977.259	flavonoids	0.79	1.891	0.196	0.513	3.225	3.392	1.243	1.761	2.706	2.134	1.205	0.972
M43	km-3-O-sinapoylsophoroside-7-O-sinapoylglucoside	12.26	1183.31	flavonoids	0	0	0	0	0.008	0.014	0	0.004	0.04	0.009	0.001	0.001
M44	km-3-O-sinapoylsophoroside-7-O-sinapoylglucoside	12.26	1183.31	flavonoids	0	0	0	0	0.007	0.026	0	0.003	0.017	0.008	0.001	0.001
M45	km-3-O-sinapoylsophorotrioside-7-O-glucoside	6.63	1139.31	flavonoids	0.009	0.064	0.001	0.009	0.029	0.035	0.003	0.012	0.034	0.033	0.002	0.007
M46	km-3-O-sophoroside	9.29	609.147	flavonoids	0.136	0.391	0.049	0.065	0.232	0.236	0.288	0.206	0.622	0.591	0.662	0.455
M47	km-3-O-sophoroside-7-O-glucoside	5.23	771.201	flavonoids	0.353	0.618	0.06	0.178	1.08	1.171	0.398	0.594	0.906	0.641	0.427	0.312
M48	Leucocyanidin	3.6	305.066	flavonoids	0.377	0.059	0.227	0.031	0.479	0.187	0.292	0.046	0.341	0.033	0.091	0.029
M49	luteolin 4'-O-glucoside	14.05	447.135	flavonoids	0.618	0.821	1.213	0.444	0.525	1.423	1.048	0	0.867	0.704	1.001	0.672
M50	Luteolin-7-O-glucoside	11.38	447.092	flavonoids	0.163	0.535	0.031	0.036	0.189	0.129	0.055	0.024	0.28	0.181	0.114	0.068
M51	Myricetin-3-O-xyloside	3.72	449.074	flavonoids	0.09	0.037	0.043	0.02	0.679	0.989	0.4	0.736	2.366	1.45	1.863	1.949
M52	naringenin	2.71	271.058	flavonoids	0	0	0	0	0	0	0	0	0.295	0.2	0.402	0.347
M53	naringenin	15.33	271.061	flavonoids	0.132	0.177	0.124	0.072	0.115	0.091	0.127	0.024	0.014	0.004	0.011	0.002
M54	naringenin-7-O-glucoside	11.91	433.115	flavonoids	0.016	0.003	0.007	0.004	0.016	0.01	0.024	0.004	0.007	0.001	0.009	0.002
M55	oenin	13.14	491.122	flavonoids	0.144	0.13	0.09	0.093	0.102	0.1	0.127	0.133	0.05	0.027	0.08	0.056
M56	p-coumaric acid	8.87	163.039	phenolic acids	0.002	0	0.003	0.012	0	0	0.012	0.005	1.701	1.103	0.564	0.439
M57	Peonidin-3-O-beta-D-glucoside	12.11	461.108	flavonoids	0.002	0	0.002	0	0.004	0.002	0.007	0	0.002	0	0.004	0
M58	Peonidin-3-O-beta-galactopyranoside	11.91	461.108	flavonoids	0.011	0	0.009	0	0.004	0.002	0.007	0	0.001	0	0.004	0
M59	Phenylalanine	3.21	164.071	phenolic acids	0.017	0.52	0.591	0	0.739	0.777	1.139	1.333	0.188	0.193	0.302	0.722
M60	Phloretin	13.61	273.075	phenolic acids	0.221	0.058	0.126	0.006	0.219	0.039	0.397	0.024	0.031	0.009	0.03	0
M61	Phloretin-2'-O-glucoside	12.88	435.127	phenolic acids	0.335	0.075	0.214	0.046	0.273	0.089	0.38	0.061	0.427	0.038	0.51	0.116
M62	qn-3-O-diglucoside-7-O-glucoside	4.88	787.196	flavonoids	0.001	0.002	0	0.001	0.004	0.019	0	0	0.006	0.002	0.003	0.002
M63	qn-3-O-glucoside	10.16	463.089	flavonoids	0.029	0.013	0.017	0.011	0.034	0.011	0.033	0.011	0.013	0.003	0.012	0.002
M64	qn-3-O-sophoroside	8.22	625.142	flavonoids	0.112	0.103	0.097	0.075	0.186	0.337	0.182	0.192	0.11	0.095	0.115	0.047
M65	quercetin	14.32	301.036	flavonoids	0.027	0.004	0.008	0.002	0.015	0	0.018	0	0.009	0.002	0.016	0.004
M66	Taxifolin	3.6	303.051	flavonoids	0.206	0.016	0.086	0.01	0.201	0.016	0.244	0.004	0.016	0.002	0.077	0.01

## Sheet: Table S8
Table S8 Correlation analysis of BnaBBX genes expression and metabolite profiles
ID	Variable	|R-value| (>0.8)	p-value (<0.05)
BnaBBX2a	M45	0.844618	0.000546179
BnaBBX2a	M50	0.950666	2.11802e-06
BnaBBX4a	M41	-0.876986	0.00017982
BnaBBX4a	M46	-0.839335	0.000639544
BnaBBX4a	M51	-0.893858	8.85675e-05
BnaBBX4b	M41	-0.84788	0.000494057
BnaBBX4b	M51	-0.852031	0.000433387
BnaBBX5a	M41	-0.844092	0.000554976
BnaBBX5a	M51	-0.860142	0.000331642
BnaBBX5b	M41	-0.832371	0.000780972
BnaBBX5b	M51	-0.887542	0.000116956
BnaBBX5c	M51	-0.8049	0.00158796
BnaBBX5d	M41	-0.898033	7.29922e-05
BnaBBX5d	M51	-0.942595	4.45654e-06
BnaBBX5d	M53	0.824705	0.000963416
BnaBBX8a	M59	-0.846922	0.000508945
BnaBBX8d	M59	-0.802553	0.0016787
BnaBBX10a	M6	0.80822	0.00146608
BnaBBX11b	M22	0.876662	0.000182098
BnaBBX11b	M62	0.826709	0.000912829
BnaBBX11b	M64	0.833473	0.000757136
BnaBBX15a	M17	0.851779	0.000436904
BnaBBX15a	M41	-0.802581	0.00167758
BnaBBX15a	M46	-0.804032	0.00162105
BnaBBX15a	M51	-0.86453	0.000284969
BnaBBX15a	M53	0.879982	0.000159796
BnaBBX17a	M41	-0.811415	0.00135572
BnaBBX17a	M51	-0.82263	0.00101801
BnaBBX18b	M41	-0.802525	0.00167978
BnaBBX19b	M53	0.883555	0.000138248
BnaBBX19c	M18	0.816165	0.00120358
BnaBBX20d	M41	0.887781	0.000115765
BnaBBX20d	M46	0.887212	0.000118613
BnaBBX20d	M51	0.869902	0.000234984
BnaBBX21c	M41	0.826189	0.000925755
BnaBBX21c	M51	0.832076	0.000787467
BnaBBX21d	M33	0.94011	5.48493e-06
BnaBBX21d	M61	0.849696	0.000466752
BnaBBX22c	M46	0.834364	0.000738254
BnaBBX22c	M56	0.847305	0.000502945
BnaBBX22d	M33	0.961959	5.88515e-07
BnaBBX22d	M41	0.83311	0.000764915
BnaBBX22d	M61	0.841808	0.00059443
BnaBBX22f	M46	0.804176	0.00161554
BnaBBX22f	M51	0.830309	0.000827175
BnaBBX24a	M41	-0.820255	0.00108341
BnaBBX24a	M51	-0.832615	0.000775652
BnaBBX24b	M41	-0.83189	0.000791584
BnaBBX24b	M51	-0.835327	0.00071827
BnaBBX24c	M41	-0.805359	0.00157064
BnaBBX24c	M51	-0.862996	0.000300666
BnaBBX24c	M53	0.849896	0.000463815
BnaBBX25d	M37	0.834863	0.000727848
BnaBBX25d	M40	0.826901	0.000908105
BnaBBX28c	M15	0.828409	0.000871584
BnaBBX28c	M34	0.861838	0.000312948
BnaBBX28d	M53	0.889559	0.00010721
BnaBBX30a	M18	0.845383	0.000533596
BnaBBX30a	M53	0.848178	0.000489485
BnaBBX30a	M55	0.800841	0.00174733

## Sheet: Table S9
Table S9 The Primer used in this paper
Primer ID	sequences of Primer	Purpose
BnaActin7-F	TGGGTTTGCTGGTGACGAT	qRT-PCR
BnaActin7-R	TGCCTAGGACGACCAACAATACT
qBnaBBX5b-F	CAGAGAGAAGAGGAAGAACAGG
qBnaBBX5b-R	AACAACGTCATTGCTCTCATTC
qBnaBBX6a-F	AACGACCACTGCTTCGACAT
qBnaBBX6a-R	GAGGTAGTGATCGTGCTCCG
qBnaBBX10a-F	TTGAAGAAGGCGAAGAAGATCT
qBnaBBX10a-R	TTGCAATCTTGATGTCCTGTTG
qBnaBBX22e-F	TTAACCGACTTTGATCAGAGCT
qBnaBBX22e-R	CCGCATCATTGAAGAATTGTCT
qBnaBBX22f-F	ACCCTCGTGTTTCAGCTCAC
qBnaBBX22f-R	GGCTCTGATGTTGGCAGAGT
qBnaBBX21a-F	TCACATCTTCTGTTCTCTGCTT
qBnaBBX21a-R	TGTTTGGAAGCGAGTTTGTTAG
qBnaBBX21d-F	CTAACAAACTCGCTTCCAAACA
qBnaBBX21d-R	ATCGTGTTTCTTGACTTGTTCG
qBnaBBX21f-F	TTACTCATCCTCCTCTTGCTTC
qBnaBBX21f-R	ATCAAGAAAGATCAAAAGGCCG
qBnaBBX32d-F	CGATGAGTTAGGACTAAACGGA
qBnaBBX32d-R	ATCAGCCACCTTCTTTAGACTC
BnaBBX22e-F	ATGAAGATTCAGTGTAACGTCTGCG	clone
BnaBBX22e-R	TTAGGACCGTCTCCGCTTC
BnaBBX22f-F	ATGAAGATTCAGTGTAACGTGTGC
BnaBBX22f-R	CTATATGTAGTTTGTTGTTGTATCCGTG
BnaA10.HY5-F	ATGCAGGAGCAAACGACTAGC	Yeast two-hybrid
BnaA10.HY5-R	GAGGCTCGCATCAGCGTTAG
AD-BnaBBX22e-F	agtggtctctgtccagtccATGAAGATTCAGTGTAACGTCTGCG
AD-BnaBBX22e-R	ggtctcagcagaccacaagtTTAGGACCGTCTCCGCTTC
AD-BnaBBX22f-F	agtggtctctgtccagtccATGAAGATTCAGTGTAACGTGTGC
AD-BnaBBX22f-R	ggtctcagcagaccacaagtCTATATGTAGTTTGTTGTTGTATCCGTG
BD-BnaA10.HY5-F	agtggtctctgtccagtcctATGCAGGAGCAAACGACTAGC
BD-BnaA10.HY5-R	ggtctcagcagaccacaagtGAGGCTCGCATCAGCGTTAG
